# Supplementary material for: Causal Effects of Immune Cell Populations on Cognitive Performance: A Mendelian Randomization Study
Source: Brain Behav. 2025 Sep 10;15(9):e70861. doi: 10.1002/brb3.70861 (PMC12423432; doi:10.1002/brb3.70861)
Supplement: Supplementary file 1 — Supplementary Tables: brb370861‐sup‐0001‐TableS1‐S8.xlsx [file BRB3-15-e70861-s002.xlsx]

## Sheet: Lists
Tables	Description
Table S1	STROBE-MR checklist of recommended items to address in reports of Mendelian randomization studies.
Table S2	Characteristics of Instrumental Variables for Immune Cell Signatures Associated with Cognitive Performance.
Table S3	Results of Mendelian Randomization Analyses for the Causal Effects of Immune Cell Signatures on Cognitive Performance.
Table S4	Power Calculations for the Causal Effects of Immune Cell Signatures on Cognitive Performance.
Table S5	MR-PRESSO Analysis Results for the Association Between Immune Cell Signatures and Cognitive Performance.
Table S6	Heterogeneity Test Results for the Association Between Immune Cell Signatures and Cognitive Performance.
Table S7	Pleiotropy Analysis Results for the Association Between Immune Cell Signatures and Cognitive Performance.
Table S8	Results of Mendelian Randomization Analyses for the Causal Effects of Cognitive Performance on Immune Cell Signatures.

## Sheet: Table S1
Table S1. STROBE-MR checklist of recommended items to address in reports of Mendelian randomization studies1 2
Item No.	Section	Checklist item	Relevant text from manuscript
1	TITLE and ABSTRACT	Indicate Mendelian randomization (MR) as the study’s design in the title and/or the abstract if that is a main purpose of the study	The term "Mendelian randomization" was included in both title and abstract
	INTRODUCTION
2	Background	Explain the scientific background and rationale for the reported study. What is the exposure? Is a potential causal relationship between exposure and outcome plausible? Justify why MR is a helpful method to address the study question	Introduction, Paragraph 1-3
3	Objectives	State specific objectives clearly, including pre-specified causal hypotheses (if any). State that MR is a method that, under specific assumptions, intends to estimate causal effects	Introduction, Paragraph 4-5
	METHODS
4	Study design and data sources	Present key elements of the study design early in the article. Consider including a table listing sources of data for all phases of the study. For each data source contributing to the analysis, describe the following:
	a)	Setting: Describe the study design and the underlying population, if possible. Describe the setting, locations, and relevant dates, including periods of recruitment, exposure, follow-up, and data collection, when available.	Materials and Methods, Section “Study design", "GWAS data sources for Immune Cell Phenotypes" and "GWAS data sources for cognitive performance".
	b)	Participants: Give the eligibility criteria, and the sources and methods of selection of participants. Report the sample size, and whether any power or sample size calculations were carried out prior to the main analysis	Materials and Methods, Sections “Study design and Data sources".
	c)	Describe measurement, quality control and selection of genetic variants	Materials and Methods, Section "Selection of instrumental variables (IVs)".
	d)	For each exposure, outcome, and other relevant variables, describe methods of assessment and diagnostic criteria for diseases	Materials and Methods, Section “Study design"
	e)	Provide details of ethics committee approval and participant informed consent, if relevant	Not applicable to our study
5	Assumptions	Explicitly state the three core IV assumptions for the main analysis (relevance, independence and exclusion restriction) as well assumptions for any additional or sensitivity analysis	Materials and Methods, Section “Study design"
6	Statistical methods: main analysis	Describe statistical methods and statistics used
	a)	Describe how quantitative variables were handled in the analyses (i.e., scale, units, model)	Materials and Methods, Section "MR analysis" "Sensitivity analyses" and "Reverse MR analyses".
	b)	Describe how genetic variants were handled in the analyses and, if applicable, how their weights were selected	Materials and Methods, Section "MR analysis" "Sensitivity analyses" and "Reverse MR analyses".
	c)	Describe the MR estimator (e.g. two-stage least squares, Wald ratio) and related statistics. Detail the included covariates and, in case of two-sample MR, whether the same covariate set was used for adjustment in the two samples	Materials and Methods, Section "MR analysis" "Sensitivity analyses" and "Reverse MR analyses".
	d)	Explain how missing data were addressed	Not applicable to our study
	e)	If applicable, indicate how multiple testing was addressed	Materials and Methods, Section "MR analysis" "Sensitivity analyses" and "Reverse MR analyses".
7	Assessment of assumptions	Describe any methods or prior knowledge used to assess the assumptions or justify their validity	Materials and Methods, Section "MR analysis" "Sensitivity analyses" and "Reverse MR analyses".
8	Sensitivity analyses and additional analyses	Describe any sensitivity analyses or additional analyses performed (e.g. comparison of effect estimates from different approaches, independent replication, bias analytic techniques, validation of instruments, simulations)	Materials and Methods, Section "Sensitivity analyses" and "Reverse MR analyses".
9	Software and pre-registration
	a)	Name statistical software and package(s), including version and settings used	Materials and Methods, Section "MR analysis" "Sensitivity analyses" and "Reverse MR analyses".
	b)	State whether the study protocol and details were pre-registered (as well as when and where)
	RESULTS
10	Descriptive data
	a)	Report the numbers of individuals at each stage of included studies and reasons for exclusion. Consider use of a flow diagram	Results, Sections "Selection of instrumental variables"
	b)	Report summary statistics for phenotypic exposure(s), outcome(s), and other relevant variables (e.g. means, SDs, proportions)	Results, Sections "Selection of instrumental variables"
	c)	If the data sources include meta-analyses of previous studies, provide the assessments of heterogeneity across these studies	Not applicable to our study
	d)	For two-sample MR:	Not applicable to our study
		i. Provide justification of the similarity of the genetic variant-exposure associations between the exposure and outcome samples
		ii. Provide information on the number of individuals who overlap between the exposure and outcome studies
11	Main results
	a)	Report the associations between genetic variant and exposure, and between genetic variant and outcome, preferably on an interpretable scale	Results, Sections "Causal influences of immune cell profiles on cognitive function"
	b)	Report MR estimates of the relationship between exposure and outcome, and the measures of uncertainty from the MR analysis, on an interpretable scale, such as odds ratio or relative risk per SD difference	Results, Sections "Causal influences of immune cell profiles on cognitive function"
	c)	If relevant, consider translating estimates of relative risk into absolute risk for a meaningful time period
	d)	Consider plots to visualize results (e.g. forest plot, scatterplot of associations between genetic variants and outcome versus between genetic variants and exposure)
12	Assessment of assumptions
	a)	Report the assessment of the validity of the assumptions	Results, Sections "Causal influences of immune cell profiles on cognitive function"
	b)	Report any additional statistics (e.g., assessments of heterogeneity across genetic variants, such as I2, Q statistic or E-value)	Results, Sections "Causal influences of immune cell profiles on cognitive function"
13	Sensitivity analyses and additional analyses
	a)	Report any sensitivity analyses to assess the robustness of the main results to violations of the assumptions	Results, Sections "Sensitivity analyses"
	b)	Report results from other sensitivity analyses or additional analyses
	c)	Report any assessment of direction of causal relationship (e.g., bidirectional MR)	Results, Sections "Reverse MR analyses"
	d)	When relevant, report and compare with estimates from non-MR analyses
	e)	Consider additional plots to visualize results (e.g., leave-one-out analyses)
	DISCUSSION
14	Key results	Summarize key results with reference to study objectives	Discussion, Paragraph 1,2
15	Limitations	Discuss limitations of the study, taking into account the validity of the IV assumptions, other sources of potential bias, and imprecision. Discuss both direction and magnitude of any potential bias and any efforts to address them	Discussion, Paragraph 7
16	Interpretation
	a)	Meaning: Give a cautious overall interpretation of results in the context of their limitations and in comparison with other studies	Discussion, Paragraph 3-6
	b)	Mechanism: Discuss underlying biological mechanisms that could drive a potential causal relationship between the investigated exposure and the outcome, and whether the gene-environment equivalence assumption is reasonable. Use causal language carefully, clarifying that IV estimates may provide causal effects only under certain assumptions	Discussion, Paragraph 3-6
	c)	Clinical relevance: Discuss whether the results have clinical or public policy relevance, and to what extent they inform effect sizes of possible interventions
17	Generalizability	Discuss the generalizability of the study results (a) to other populations, (b) across other exposure periods/timings, and (c) across other levels of exposure	Discussion, Paragraph 7
	OTHER INFORMATION
18	Funding	Describe sources of funding and the role of funders in the present study and, if applicable, sources of funding for the databases and original study or studies on which the present study is based	Section “Funding”.
19	Data and data sharing	Provide the data used to perform all analyses or report where and how the data can be accessed, and reference these sources in the article. Provide the statistical code needed to reproduce the results in the article, or report whether the code is publicly accessible and if so, where	Section "Data availability statement".
20	Conflicts of Interest	All authors should declare all potential conflicts of interest	Section “Conflict of interest”
This checklist is copyrighted by the Equator Network under the Creative Commons Attribution 3.0 Unported (CC BY 3.0) license.
1. Skrivankova VW, Richmond RC, Woolf BAR, Yarmolinsky J, Davies NM, Swanson SA, et al. Strengthening the Reporting of Observational Studies in Epidemiology using Mendelian Randomization (STROBE-MR) Statement. JAMA. 2021;under review.
2. Skrivankova VW, Richmond RC, Woolf BAR, Davies NM, Swanson SA, VanderWeele TJ, et al. Strengthening the Reporting of Observational Studies in Epidemiology using Mendelian Randomisation (STROBE-MR): Explanation and Elaboration. BMJ. 2021;375:n2233.

## Sheet: Table S2
Table S2. Characteristics of Instrumental Variables for Immune Cell Signatures Associated with Cognitive Performance.
SNP	effect_allele	other_allele	beta	eaf	pval	chr	pos	samplesize	se	id.exposure	exposure_trait	exposure_panel	exposure_trait_type	R2	F
rs17405603	T	A	0.1542	0.284	2.38298e-08	5	144608340	3658	0.02757	ebi-a-GCST90001391	IgD+ %B cell	B cell	Relative count	0.00967008	31.2821
rs140380950	C	T	-0.3568	0.0368	1.567e-08	2	105587803	3656	0.06296	ebi-a-GCST90001392	IgD+ CD38br AC	B cell	Absolute count	0.00902493	32.1159
rs80330977	A	G	-0.2576	0.0814	6.158e-09	5	158276610	3656	0.04422	ebi-a-GCST90001392	IgD+ CD38br AC	B cell	Absolute count	0.00992368	33.9355
rs113398446	C	A	0.1793	0.1687	3.91201e-08	6	161871755	3657	0.03256	ebi-a-GCST90001395	IgD+ CD38- %B cell	B cell	Relative count	0.00901703	30.3244
rs77762131	C	G	0.3388	0.045	4.101e-09	14	96205838	3657	0.05748	ebi-a-GCST90001395	IgD+ CD38- %B cell	B cell	Relative count	0.00986581	34.7419
rs77762131	C	G	0.3229	0.045	2.85299e-08	14	96205838	3656	0.05806	ebi-a-GCST90001396	IgD+ CD38- AC	B cell	Absolute count	0.00896153	30.9302
rs73192651	T	C	0.5551	0.02	7.31493e-10	13	50212885	3657	0.08989	ebi-a-GCST90001397	Unsw mem %B cell	B cell	Relative count	0.0120789	38.1346
rs12874404	G	A	0.1523	0.3256	8.62303e-09	13	108993494	3656	0.02639	ebi-a-GCST90001398	Unsw mem AC	B cell	Absolute count	0.0101867	33.3059
rs73192651	T	C	0.4968	0.02	2.09402e-08	13	50212885	3656	0.08845	ebi-a-GCST90001398	Unsw mem AC	B cell	Absolute count	0.00967496	31.5477
rs2250246	G	A	0.1466	0.5339	2.12501e-09	12	6553016	3657	0.02442	ebi-a-GCST90001399	IgD- CD27- %B cell	B cell	Relative count	0.0106964	36.0393
rs35574803	C	T	-0.3526	0.0562	5.92243e-11	3	32533246	3657	0.05371	ebi-a-GCST90001399	IgD- CD27- %B cell	B cell	Relative count	0.013189	43.0977
rs4810485	G	T	0.3898	0.6314	7.1978e-50	20	44747947	3657	0.02585	ebi-a-GCST90001399	IgD- CD27- %B cell	B cell	Relative count	0.0707251	227.385
rs2250246	G	A	0.1359	0.5341	3.12903e-08	12	6553016	3656	0.02451	ebi-a-GCST90001401	IgD- CD27- AC	B cell	Absolute count	0.00919145	30.7434
rs4239702	C	T	0.2841	0.6002	1.6421e-27	20	44749251	3656	0.02593	ebi-a-GCST90001401	IgD- CD27- AC	B cell	Absolute count	0.0387357	120.043
rs138542577	C	G	0.3534	0.0376	3.708e-08	8	16074805	3658	0.06406	ebi-a-GCST90001404	PB/PC %B cell	B cell	Relative count	0.00903871	30.434
rs116844769	A	G	0.2839	0.0662	2.26199e-08	14	65713895	3657	0.05066	ebi-a-GCST90001406	Memory B cell %B cell	B cell	Relative count	0.00996489	31.4051
rs72635970	G	T	0.3572	0.0444	5.44703e-09	2	73868977	3657	0.06109	ebi-a-GCST90001406	Memory B cell %B cell	B cell	Relative count	0.0108271	34.1887
rs12874404	G	A	0.173	0.3256	9.13903e-11	13	108993494	3656	0.02661	ebi-a-GCST90001407	Memory B cell AC	B cell	Absolute count	0.0131439	42.2671
rs72635970	G	T	-0.3399	0.0444	3.01301e-08	2	73868977	3657	0.06121	ebi-a-GCST90001408	Naive-mature B cell %B cell	B cell	Relative count	0.00980373	30.836
rs2792563	A	G	-0.1407	0.567	1.494e-08	1	213100225	3657	0.02479	ebi-a-GCST90001410	IgD- CD38br %B cell	B cell	Relative count	0.00972051	32.2133
rs12874404	G	A	0.1963	0.3256	5.61824e-14	13	108993494	3656	0.02601	ebi-a-GCST90001412	IgD+ CD24+ AC	B cell	Absolute count	0.0169228	56.9587
rs75766272	T	C	0.483	0.0201	3.86002e-08	1	8009985	3657	0.08768	ebi-a-GCST90001415	IgD+ CD24- %B cell	B cell	Relative count	0.00918972	30.3454
rs45608038	G	A	0.3527	0.0421	1.71002e-08	2	73679013	3657	0.0624	ebi-a-GCST90001417	CD24+ CD27+ %B cell	B cell	Relative count	0.0100333	31.9479
rs75766272	T	C	-0.4865	0.0201	2.04899e-08	1	8009985	3657	0.08656	ebi-a-GCST90001417	CD24+ CD27+ %B cell	B cell	Relative count	0.00932338	31.5887
rs76477280	G	A	0.4892	0.0206	3.02803e-08	13	50147180	3657	0.08811	ebi-a-GCST90001417	CD24+ CD27+ %B cell	B cell	Relative count	0.00965673	30.8264
rs12874404	G	A	0.1691	0.3256	2.04202e-10	13	108993494	3656	0.02653	ebi-a-GCST90001418	CD24+ CD27+ AC	B cell	Absolute count	0.012558	40.6268
rs117308259	C	T	-0.8348	0.0066	2.48199e-08	14	31993501	3659	0.1494	ebi-a-GCST90001422	CD20- CD38- %B cell	B cell	Relative count	0.00913825	31.2222
rs11657531	T	C	-0.1468	0.4882	5.52497e-10	17	2731370	3657	0.0236	ebi-a-GCST90001424	IgD+ %Lymphocyte	B cell	Relative count	0.0107691	38.6926
rs12874404	G	A	0.1898	0.3257	3.43084e-13	13	108993494	3657	0.02599	ebi-a-GCST90001424	IgD+ %Lymphocyte	B cell	Relative count	0.0158232	53.331
rs11687597	G	A	0.1644	0.2069	4.86004e-08	2	136926146	3656	0.03007	ebi-a-GCST90001426	IgD- CD38dim %lymphocyte	B cell	Relative count	0.00886997	29.8907
rs7840395	G	A	-0.1408	0.5715	8.25296e-09	8	144984956	3656	0.02438	ebi-a-GCST90001426	IgD- CD38dim %lymphocyte	B cell	Relative count	0.00970962	33.3532
rs140380950	C	T	-0.3597	0.0368	2.067e-08	2	105587803	3656	0.06402	ebi-a-GCST90001429	IgD+ CD38br %lymphocyte	B cell	Relative count	0.00917223	31.5682
rs12874404	G	A	0.1714	0.3256	1.385e-10	13	108993494	3656	0.02663	ebi-a-GCST90001431	IgD+ CD38- %lymphocyte	B cell	Relative count	0.0129019	41.4266
rs77762131	C	G	0.3532	0.045	1.24701e-09	14	96205838	3656	0.058	ebi-a-GCST90001431	IgD+ CD38- %lymphocyte	B cell	Relative count	0.0107223	37.0839
rs12874404	G	A	0.1827	0.3256	4.02346e-12	13	108993494	3656	0.02625	ebi-a-GCST90001432	Unsw Mem %lymphocyte	B cell	Relative count	0.0146592	48.4416
rs6032660	A	G	-0.1525	0.6359	7.19797e-09	20	44730245	3656	0.02629	ebi-a-GCST90001432	Unsw Mem %lymphocyte	B cell	Relative count	0.0107691	33.6479
rs73192651	T	C	0.5455	0.02	6.53597e-10	13	50212885	3656	0.08807	ebi-a-GCST90001432	Unsw Mem %lymphocyte	B cell	Relative count	0.0116648	38.3649
rs77762131	C	G	0.3287	0.045	8.74903e-09	14	96205838	3656	0.05701	ebi-a-GCST90001432	Unsw Mem %lymphocyte	B cell	Relative count	0.00928636	33.2428
rs35574803	C	T	-0.3044	0.0562	1.83101e-08	3	32533246	3656	0.05397	ebi-a-GCST90001433	IgD- CD27- %lymphocyte	B cell	Relative count	0.00982959	31.8115
rs4810485	G	T	0.317	0.6313	4.97966e-33	20	44747947	3656	0.02622	ebi-a-GCST90001433	IgD- CD27- %lymphocyte	B cell	Relative count	0.0467797	146.168
rs11653761	T	G	-0.1491	0.592	2.298e-09	17	2716535	3656	0.02489	ebi-a-GCST90001434	Sw mem %lymphocyte	B cell	Relative count	0.0107391	35.8844
rs7840395	G	A	-0.1437	0.5715	1.21099e-08	8	144984956	3656	0.02516	ebi-a-GCST90001434	Sw mem %lymphocyte	B cell	Relative count	0.0101137	32.6206
rs9520836	G	A	0.1567	0.5044	2.91199e-10	13	108957063	3656	0.02479	ebi-a-GCST90001434	Sw mem %lymphocyte	B cell	Relative count	0.0122765	39.9563
rs4785074	T	C	-0.1403	0.6349	4.61998e-08	16	59885737	3657	0.02562	ebi-a-GCST90001435	PB/PC %lymphocyte	B cell	Relative count	0.00912562	29.9887
rs11653761	T	G	-0.1359	0.592	3.17497e-08	17	2716535	3656	0.02451	ebi-a-GCST90001436	Memory B cell %lymphocyte	B cell	Relative count	0.00892176	30.7434
rs12874404	G	A	0.2221	0.3256	3.31284e-17	13	108993494	3656	0.0262	ebi-a-GCST90001436	Memory B cell %lymphocyte	B cell	Relative count	0.0216635	71.8612
rs11657118	C	T	-0.1428	0.475	3.70101e-09	17	2714118	3656	0.02416	ebi-a-GCST90001439	IgD+ CD24+ %lymphocyte	B cell	Relative count	0.0101704	34.9351
rs12874404	G	A	0.2335	0.3256	1.09295e-18	13	108993494	3656	0.02632	ebi-a-GCST90001439	IgD+ CD24+ %lymphocyte	B cell	Relative count	0.0239445	78.7049
rs11657759	C	A	-0.1352	0.4903	1.80701e-08	17	2715961	3656	0.02397	ebi-a-GCST90001442	CD24+ CD27+ %lymphocyte	B cell	Relative count	0.00913608	31.8139
rs12874404	G	A	0.2114	0.3256	8.08537e-16	13	108993494	3656	0.02614	ebi-a-GCST90001442	CD24+ CD27+ %lymphocyte	B cell	Relative count	0.0196265	65.4032
rs73192651	T	C	0.5056	0.02	8.74601e-09	13	50212885	3656	0.08768	ebi-a-GCST90001442	CD24+ CD27+ %lymphocyte	B cell	Relative count	0.0100207	33.2516
rs77741094	G	C	-0.627	0.0126	3.13899e-08	21	42362418	3656	0.1131	ebi-a-GCST90001446	IgD- CD38- AC	B cell	Absolute count	0.00978202	30.7333
rs11249570	A	G	-0.1525	0.4581	7.66302e-09	5	177033794	3019	0.02632	ebi-a-GCST90001450	CD62L- monocyte AC	cDC	Absolute count	0.0115465	33.5713
rs4656708	C	A	-0.3696	0.0459	1.21801e-08	1	169701466	3019	0.0647	ebi-a-GCST90001450	CD62L- monocyte AC	cDC	Absolute count	0.0119647	32.6329
rs4987369	T	G	0.2378	0.2774	3.6116e-15	1	169662742	3019	0.03006	ebi-a-GCST90001450	CD62L- monocyte AC	cDC	Absolute count	0.0226703	62.5815
rs45487297	A	T	0.6623	0.0135	3.74498e-08	14	30153119	3042	0.1201	ebi-a-GCST90001451	CD62L- monocyte %monocyte	cDC	Relative count	0.0116834	30.4105
rs4987360	G	A	0.3359	0.2763	4.36918e-29	1	169664867	3042	0.02969	ebi-a-GCST90001451	CD62L- monocyte %monocyte	cDC	Relative count	0.0451221	127.997
rs7139370	T	C	0.2947	0.0676	4.96295e-08	13	109976273	3042	0.0539	ebi-a-GCST90001451	CD62L- monocyte %monocyte	cDC	Relative count	0.0109481	29.8939
rs9859349	A	G	0.227	0.1205	4.89204e-08	3	31661754	3042	0.04151	ebi-a-GCST90001451	CD62L- monocyte %monocyte	cDC	Relative count	0.0109221	29.9052
rs55971447	T	C	-0.1809	0.231	4.94698e-09	1	161515326	3017	0.03084	ebi-a-GCST90001452	CD11c+ CD62L- monocyte AC	cDC	Absolute count	0.0116264	34.4071
rs6808893	T	C	-0.1582	0.5717	8.47208e-09	3	188133439	3042	0.02739	ebi-a-GCST90001457	CD11c+ HLA DR++ monocyte %monocyte	cDC	Relative count	0.0122563	33.3602
rs71632979	G	A	0.6546	0.2449	2.29087e-112	1	161526397	3387	0.02797	ebi-a-GCST90001458	Myeloid DC AC	cDC	Absolute count	0.15848	547.731
rs75072970	C	T	0.3859	0.0531	1.93999e-11	1	161058351	3387	0.05732	ebi-a-GCST90001458	Myeloid DC AC	cDC	Absolute count	0.0149754	45.3249
rs71632979	G	A	0.6258	0.2447	8.46058e-99	1	161526397	3410	0.0287	ebi-a-GCST90001459	Myeloid DC %DC	cDC	Relative count	0.144762	475.453
rs2164210	C	T	0.1937	0.3244	2.11787e-13	2	136580287	3374	0.02628	ebi-a-GCST90001460	Plasmacytoid DC AC	cDC	Absolute count	0.016446	54.3261
rs876039	C	G	-0.1971	0.2619	9.51481e-13	7	50308811	3374	0.02752	ebi-a-GCST90001460	Plasmacytoid DC AC	cDC	Absolute count	0.0150194	51.2952
rs55971447	T	C	0.5889	0.2358	1.19812e-89	1	161515326	3374	0.02846	ebi-a-GCST90001461	DC AC	cDC	Absolute count	0.124987	428.167
rs75072970	C	T	0.3483	0.0532	9.7389e-10	1	161058351	3374	0.05681	ebi-a-GCST90001461	DC AC	cDC	Absolute count	0.012221	37.5887
rs191217950	A	G	0.7543	0.0096	5.90405e-09	1	160940671	3387	0.1293	ebi-a-GCST90001462	CD62L- DC AC	cDC	Absolute count	0.0108193	34.0323
rs71632979	G	A	0.7524	0.2449	1.40281e-150	1	161526397	3387	0.02735	ebi-a-GCST90001462	CD62L- DC AC	cDC	Absolute count	0.209373	756.803
rs71639910	A	G	0.3586	0.0686	2.04692e-12	1	161937774	3387	0.05081	ebi-a-GCST90001462	CD62L- DC AC	cDC	Absolute count	0.0164328	49.8106
rs75072970	C	T	0.4289	0.0531	1.01789e-13	1	161058351	3387	0.05742	ebi-a-GCST90001462	CD62L- DC AC	cDC	Absolute count	0.0184987	55.7938
rs10918342	A	G	-0.1766	0.7191	1.044e-09	1	161950451	3410	0.02885	ebi-a-GCST90001463	CD62L- DC %DC	cDC	Relative count	0.0125995	37.4705
rs56199187	T	C	0.7548	0.2441	2.11349e-144	1	161520931	3410	0.02809	ebi-a-GCST90001463	CD62L- DC %DC	cDC	Relative count	0.210245	722.038
rs6537835	A	G	-0.2072	0.8488	2.54302e-08	1	115108914	3410	0.03711	ebi-a-GCST90001463	CD62L- DC %DC	cDC	Relative count	0.0110196	31.1744
rs75072970	C	T	0.3832	0.0531	7.35699e-11	1	161058351	3410	0.05865	ebi-a-GCST90001463	CD62L- DC %DC	cDC	Relative count	0.0147666	42.6889
rs191217950	A	G	0.7582	0.0096	8.13093e-09	1	160940671	3387	0.1312	ebi-a-GCST90001464	CD86+ myeloid DC AC	cDC	Absolute count	0.0109315	33.3964
rs71632979	G	A	0.8088	0.2449	9.7051e-166	1	161526397	3387	0.02785	ebi-a-GCST90001464	CD86+ myeloid DC AC	cDC	Absolute count	0.241939	843.397
rs71639910	A	G	0.3667	0.0686	2.25476e-12	1	161937774	3387	0.05205	ebi-a-GCST90001464	CD86+ myeloid DC AC	cDC	Absolute count	0.0171835	49.6341
rs75072970	C	T	0.4059	0.0531	5.96898e-12	1	161058351	3387	0.05879	ebi-a-GCST90001464	CD86+ myeloid DC AC	cDC	Absolute count	0.0165679	47.6685
rs71632979	G	A	0.8089	0.2447	4.21697e-165	1	161526397	3410	0.02792	ebi-a-GCST90001465	CD86+ myeloid DC %DC	cDC	Relative count	0.241865	839.38
rs71639910	A	G	0.3612	0.0688	4.9023e-12	1	161937774	3410	0.0521	ebi-a-GCST90001465	CD86+ myeloid DC %DC	cDC	Relative count	0.0167169	48.064
rs75072970	C	T	0.3513	0.0531	2.73099e-09	1	161058351	3410	0.05892	ebi-a-GCST90001465	CD86+ myeloid DC %DC	cDC	Relative count	0.0124104	35.5493
rs116159922	A	G	0.8211	0.0094	3.33603e-10	1	160977389	3387	0.1303	ebi-a-GCST90001468	CD62L- myeloid DC AC	cDC	Absolute count	0.0125559	39.7103
rs148765873	C	T	-0.3791	0.0438	1.36101e-08	1	161221713	3387	0.06661	ebi-a-GCST90001468	CD62L- myeloid DC AC	cDC	Absolute count	0.0120382	32.3913
rs71632979	G	A	0.8094	0.2449	9.84011e-166	1	161526397	3387	0.02787	ebi-a-GCST90001468	CD62L- myeloid DC AC	cDC	Absolute count	0.242298	843.437
rs71639910	A	G	0.401	0.0686	1.66303e-14	1	161937774	3387	0.05202	ebi-a-GCST90001468	CD62L- myeloid DC AC	cDC	Absolute count	0.0205485	59.4221
rs75072970	C	T	0.4285	0.0531	3.87614e-13	1	161058351	3387	0.05879	ebi-a-GCST90001468	CD62L- myeloid DC AC	cDC	Absolute count	0.0184642	53.1245
rs148765873	C	T	-0.3975	0.0437	1.42801e-09	1	161221713	3410	0.06549	ebi-a-GCST90001469	CD62L- myeloid DC %DC	cDC	Relative count	0.0132063	36.8404
rs191217950	A	G	0.8012	0.0095	8.70903e-10	1	160940671	3410	0.1303	ebi-a-GCST90001469	CD62L- myeloid DC %DC	cDC	Relative count	0.0120806	37.8088
rs71632979	G	A	0.8232	0.2447	8.531e-178	1	161526397	3410	0.02725	ebi-a-GCST90001469	CD62L- myeloid DC %DC	cDC	Relative count	0.250492	912.594
rs71639910	A	G	0.4169	0.0688	5.85868e-16	1	161937774	3410	0.05126	ebi-a-GCST90001469	CD62L- myeloid DC %DC	cDC	Relative count	0.0222703	66.1465
rs75072970	C	T	0.388	0.0531	2.82683e-11	1	161058351	3410	0.0581	ebi-a-GCST90001469	CD62L- myeloid DC %DC	cDC	Relative count	0.0151388	44.5976
rs6535445	C	T	-0.2794	0.3435	5.62471e-28	4	84151427	3374	0.02525	ebi-a-GCST90001470	CD62L- plasmacytoid DC AC	cDC	Absolute count	0.0352082	122.442
rs55971447	T	C	-0.3011	0.2352	6.69885e-25	1	161515326	3410	0.02899	ebi-a-GCST90001471	CD62L- plasmacytoid DC %DC	cDC	Relative count	0.0326165	107.876
rs6535445	C	T	-0.3029	0.344	1.34803e-31	4	84151427	3410	0.02564	ebi-a-GCST90001471	CD62L- plasmacytoid DC %DC	cDC	Relative count	0.0414086	139.56
rs191217950	A	G	0.7724	0.0096	3.62301e-09	1	160940671	3387	0.1306	ebi-a-GCST90001472	CD62L- CD86+ myeloid DC AC	cDC	Absolute count	0.0113448	34.9783
rs71632979	G	A	0.9207	0.2449	1e-200	1	161526397	3387	0.02691	ebi-a-GCST90001472	CD62L- CD86+ myeloid DC AC	cDC	Absolute count	0.313516	1170.6
rs71639910	A	G	0.425	0.0686	3.95913e-16	1	161937774	3387	0.05195	ebi-a-GCST90001472	CD62L- CD86+ myeloid DC AC	cDC	Absolute count	0.0230817	66.9278
rs75072970	C	T	0.4485	0.0531	2.73275e-14	1	161058351	3387	0.05868	ebi-a-GCST90001472	CD62L- CD86+ myeloid DC AC	cDC	Absolute count	0.020228	58.4177
rs143140559	T	C	0.71	0.0094	3.879e-08	1	160972255	3410	0.1289	ebi-a-GCST90001473	CD62L- CD86+ myeloid DC %DC	cDC	Relative count	0.009388	30.3397
rs71632979	G	A	0.929	0.2447	1e-200	1	161526397	3410	0.0268	ebi-a-GCST90001473	CD62L- CD86+ myeloid DC %DC	cDC	Relative count	0.319018	1201.61
rs71639910	A	G	0.4245	0.0688	3.15864e-16	1	161937774	3410	0.05172	ebi-a-GCST90001473	CD62L- CD86+ myeloid DC %DC	cDC	Relative count	0.0230896	67.3656
rs75072970	C	T	0.4126	0.0531	1.962e-12	1	161058351	3410	0.05841	ebi-a-GCST90001473	CD62L- CD86+ myeloid DC %DC	cDC	Relative count	0.0171193	49.8981
rs56199187	T	C	-0.5887	0.2441	1.96517e-92	1	161520931	3410	0.02799	ebi-a-GCST90001474	Plasmacytoid DC %DC	cDC	Relative count	0.127894	442.367
rs876036	C	T	-0.1835	0.2645	2.25201e-10	7	50307710	3410	0.02885	ebi-a-GCST90001474	Plasmacytoid DC %DC	cDC	Relative count	0.0131012	40.4558
rs1571025	G	A	0.2422	0.1766	1.10892e-12	10	6134869	3437	0.0339	ebi-a-GCST90001478	CD4 Treg %CD4	Treg	Relative count	0.01706	51.0445
rs6602392	A	C	0.2173	0.1155	3.33703e-08	10	6078079	3437	0.03926	ebi-a-GCST90001478	CD4 Treg %CD4	Treg	Relative count	0.00964782	30.6351
rs1571025	G	A	0.2054	0.1766	4.16898e-09	10	6134869	3437	0.03486	ebi-a-GCST90001479	CD4 Treg %T cell	Treg	Relative count	0.0122697	34.7173
rs17583875	A	G	1.651	0.0029	6.94225e-15	1	197924770	3405	0.2111	ebi-a-GCST90001480	Resting Treg AC	Treg	Absolute count	0.0157638	61.1671
rs408686	A	C	-0.2089	0.814	1.33291e-11	2	39177320	3405	0.03078	ebi-a-GCST90001480	Resting Treg AC	Treg	Absolute count	0.0132143	46.0617
rs6751481	C	T	0.2177	0.4699	3.10099e-20	2	38897810	3405	0.02348	ebi-a-GCST90001480	Resting Treg AC	Treg	Absolute count	0.0236108	85.9648
rs75958070	C	G	-0.2006	0.1217	3.01801e-08	11	79203049	3405	0.03612	ebi-a-GCST90001480	Resting Treg AC	Treg	Absolute count	0.00860251	30.8437
rs12133465	G	A	0.7179	0.0096	6.33097e-10	1	195430336	3437	0.1158	ebi-a-GCST90001481	Resting Treg % CD4 Treg	Treg	Relative count	0.00980031	38.4336
rs138915779	A	C	1.793	0.0035	4.92833e-18	1	190079170	3437	0.2061	ebi-a-GCST90001481	Resting Treg % CD4 Treg	Treg	Relative count	0.0224252	75.6841
rs147071297	A	G	1.292	0.0039	6.13762e-13	1	191648600	3437	0.1788	ebi-a-GCST90001481	Resting Treg % CD4 Treg	Treg	Relative count	0.0129695	52.2144
rs17583875	A	G	2.714	0.0029	3.21514e-40	1	197924770	3437	0.2018	ebi-a-GCST90001481	Resting Treg % CD4 Treg	Treg	Relative count	0.0425977	180.875
rs17607399	T	C	0.209	0.1084	2.14102e-08	2	41884212	3437	0.03723	ebi-a-GCST90001481	Resting Treg % CD4 Treg	Treg	Relative count	0.00844349	31.5142
rs187089343	C	A	0.9806	0.0047	1.00399e-08	1	182091538	3437	0.1707	ebi-a-GCST90001481	Resting Treg % CD4 Treg	Treg	Relative count	0.00899634	33.0002
rs413431	G	A	-0.2777	0.8154	1.46791e-20	2	39176695	3437	0.02969	ebi-a-GCST90001481	Resting Treg % CD4 Treg	Treg	Relative count	0.0232158	87.4846
rs60220946	T	C	0.4297	0.0212	3.079e-08	1	193505625	3437	0.07742	ebi-a-GCST90001481	Resting Treg % CD4 Treg	Treg	Relative count	0.00766285	30.8052
rs6751481	C	T	0.2946	0.4709	3.39782e-38	2	38897810	3437	0.02252	ebi-a-GCST90001481	Resting Treg % CD4 Treg	Treg	Relative count	0.0432476	171.131
rs7530076	A	G	-0.463	0.9748	5.95498e-10	1	195825276	3437	0.07456	ebi-a-GCST90001481	Resting Treg % CD4 Treg	Treg	Relative count	0.0105319	38.5612
rs138915779	A	C	1.439	0.0035	1.72108e-11	1	190079170	3437	0.2131	ebi-a-GCST90001482	Resting Treg %CD4	Treg	Relative count	0.0144443	45.5989
rs147071297	A	G	1.123	0.0039	1.40001e-09	1	191648600	3437	0.1849	ebi-a-GCST90001482	Resting Treg %CD4	Treg	Relative count	0.00979844	36.888
rs17583875	A	G	2.309	0.0029	8.26228e-28	1	197924770	3437	0.2094	ebi-a-GCST90001482	Resting Treg %CD4	Treg	Relative count	0.0308329	121.589
rs408686	A	C	-0.2655	0.8142	4.21988e-18	2	39177320	3437	0.03044	ebi-a-GCST90001482	Resting Treg %CD4	Treg	Relative count	0.0213273	76.0746
rs6751481	C	T	0.2762	0.4709	4.7841e-32	2	38897810	3437	0.0232	ebi-a-GCST90001482	Resting Treg %CD4	Treg	Relative count	0.038014	141.733
rs10882701	C	A	-0.3551	0.514	7.11541e-46	10	97741071	3405	0.0246	ebi-a-GCST90001483	CD39+ resting Treg AC	Treg	Absolute count	0.0629986	208.368
rs11188245	A	G	0.1845	0.3844	1.77296e-12	10	96999046	3405	0.02607	ebi-a-GCST90001483	CD39+ resting Treg AC	Treg	Absolute count	0.0161103	50.0853
rs11188757	C	A	-0.1737	0.2213	1.77599e-08	10	98205222	3405	0.03077	ebi-a-GCST90001483	CD39+ resting Treg AC	Treg	Absolute count	0.0103988	31.8673
rs11890666	A	G	-0.1566	0.2875	2.88403e-08	2	38745822	3405	0.02815	ebi-a-GCST90001483	CD39+ resting Treg AC	Treg	Absolute count	0.010047	30.9476
rs12712610	G	A	0.1912	0.2972	4.16486e-12	2	38897249	3405	0.02749	ebi-a-GCST90001483	CD39+ resting Treg AC	Treg	Absolute count	0.0152717	48.3756
rs146899923	C	T	0.8565	0.009	4.292e-10	1	195919849	3405	0.1368	ebi-a-GCST90001483	CD39+ resting Treg AC	Treg	Absolute count	0.0130858	39.1997
rs17583875	A	G	2.134	0.0029	2.16721e-21	1	197924770	3405	0.2233	ebi-a-GCST90001483	CD39+ resting Treg AC	Treg	Absolute count	0.0263363	91.3296
rs1923692	G	T	-0.5138	0.9457	1.66303e-21	10	98173715	3405	0.05359	ebi-a-GCST90001483	CD39+ resting Treg AC	Treg	Absolute count	0.0271126	91.9223
rs192831774	T	A	0.4945	0.0311	1.00392e-11	10	95387682	3405	0.0724	ebi-a-GCST90001483	CD39+ resting Treg AC	Treg	Absolute count	0.0147368	46.6504
rs72809757	G	A	0.4827	0.0586	1.9391e-19	10	97285715	3405	0.05321	ebi-a-GCST90001483	CD39+ resting Treg AC	Treg	Absolute count	0.0257073	82.294
rs10882701	C	A	-0.3681	0.5141	6.65733e-50	10	97741071	3437	0.02438	ebi-a-GCST90001484	CD39+ resting Treg %resting Treg	Treg	Relative count	0.0676949	227.963
rs11188757	C	A	-0.2044	0.2207	2.35722e-11	10	98205222	3437	0.03049	ebi-a-GCST90001484	CD39+ resting Treg %resting Treg	Treg	Relative count	0.0143714	44.9414
rs115328872	A	G	1.259	0.0036	2.81598e-10	1	197921246	3437	0.199	ebi-a-GCST90001484	CD39+ resting Treg %resting Treg	Treg	Relative count	0.0113715	40.0263
rs1923692	G	T	-0.5718	0.9453	8.3888e-27	10	98173715	3437	0.0529	ebi-a-GCST90001484	CD39+ resting Treg %resting Treg	Treg	Relative count	0.0338123	116.836
rs192831774	T	A	0.5858	0.0313	3.07326e-16	10	95387682	3437	0.07135	ebi-a-GCST90001484	CD39+ resting Treg %resting Treg	Treg	Relative count	0.0208095	67.4079
rs72809757	G	A	0.5451	0.0588	7.06968e-25	10	97285715	3437	0.05251	ebi-a-GCST90001484	CD39+ resting Treg %resting Treg	Treg	Relative count	0.0328883	107.763
rs10882701	C	A	-0.3593	0.5141	1.07994e-47	10	97741071	3437	0.02438	ebi-a-GCST90001485	CD39+ resting Treg % CD4 Treg	Treg	Relative count	0.0644969	217.194
rs11188757	C	A	-0.182	0.2207	2.59597e-09	10	98205222	3437	0.03048	ebi-a-GCST90001485	CD39+ resting Treg % CD4 Treg	Treg	Relative count	0.0113941	35.6544
rs113435341	G	A	2.267	0.0032	3.79315e-25	1	198151688	3437	0.2171	ebi-a-GCST90001485	CD39+ resting Treg % CD4 Treg	Treg	Relative count	0.0327862	109.039
rs11579717	A	G	1.718	0.0044	1.35114e-20	1	199999121	3437	0.1835	ebi-a-GCST90001485	CD39+ resting Treg % CD4 Treg	Treg	Relative count	0.0258591	87.6545
rs116794175	C	T	1.311	0.0042	6.98232e-12	1	194010208	3437	0.1905	ebi-a-GCST90001485	CD39+ resting Treg % CD4 Treg	Treg	Relative count	0.0143766	47.3604
rs11890666	A	G	-0.1612	0.2866	7.94292e-09	2	38745822	3437	0.02787	ebi-a-GCST90001485	CD39+ resting Treg % CD4 Treg	Treg	Relative count	0.010626	33.4546
rs12712610	G	A	0.201	0.2975	1.82684e-13	2	38897249	3437	0.02719	ebi-a-GCST90001485	CD39+ resting Treg % CD4 Treg	Treg	Relative count	0.0168871	54.6479
rs1923692	G	T	-0.5496	0.9453	6.37236e-25	10	98173715	3437	0.05289	ebi-a-GCST90001485	CD39+ resting Treg % CD4 Treg	Treg	Relative count	0.0312378	107.981
rs192831774	T	A	0.5247	0.0313	2.46093e-13	10	95387682	3437	0.07138	ebi-a-GCST90001485	CD39+ resting Treg % CD4 Treg	Treg	Relative count	0.016695	54.0342
rs34645541	A	C	0.7843	0.0095	1.293e-09	1	195875605	3437	0.1289	ebi-a-GCST90001485	CD39+ resting Treg % CD4 Treg	Treg	Relative count	0.0115764	37.0219
rs4918969	A	G	0.8426	0.4267	1e-200	10	97562938	3437	0.02078	ebi-a-GCST90001485	CD39+ resting Treg % CD4 Treg	Treg	Relative count	0.347358	1644.19
rs72809757	G	A	0.5051	0.0588	1.32892e-21	10	97285715	3437	0.05255	ebi-a-GCST90001485	CD39+ resting Treg % CD4 Treg	Treg	Relative count	0.0282387	92.3867
rs113435341	G	A	-1.414	0.0032	5.87801e-10	1	198151688	3405	0.2277	ebi-a-GCST90001486	Activated Treg AC	Treg	Absolute count	0.0127552	38.5632
rs138915779	A	C	-1.288	0.0034	4.23204e-08	1	190079170	3405	0.2345	ebi-a-GCST90001486	Activated Treg AC	Treg	Absolute count	0.0112425	30.168
rs138915779	A	C	-1.347	0.0035	2.06201e-09	1	190079170	3437	0.2241	ebi-a-GCST90001487	Activated Treg %CD4 Treg	Treg	Relative count	0.0126564	36.1286
rs17583875	A	G	-1.532	0.0029	9.63163e-12	1	197924770	3437	0.2241	ebi-a-GCST90001487	Activated Treg %CD4 Treg	Treg	Relative count	0.0135733	46.7341
rs7530076	A	G	0.4628	0.9748	9.517e-09	1	195825276	3437	0.08043	ebi-a-GCST90001487	Activated Treg %CD4 Treg	Treg	Relative count	0.0105228	33.1093
rs10786199	A	G	-0.189	0.2894	5.63248e-11	10	97069472	3405	0.02875	ebi-a-GCST90001489	CD39+ activated Treg AC	Treg	Absolute count	0.0146919	43.2163
rs10882701	C	A	-0.3631	0.514	1.80094e-45	10	97741071	3405	0.02528	ebi-a-GCST90001489	CD39+ activated Treg AC	Treg	Absolute count	0.0658691	206.3
rs11188757	C	A	-0.2494	0.2213	3.05914e-15	10	98205222	3405	0.03146	ebi-a-GCST90001489	CD39+ activated Treg AC	Treg	Absolute count	0.0214375	62.8457
rs72809762	T	C	0.3373	0.0675	4.74351e-11	10	97294154	3405	0.0511	ebi-a-GCST90001489	CD39+ activated Treg AC	Treg	Absolute count	0.0143224	43.5703
rs10736092	G	A	0.9153	0.4692	1e-200	10	97570315	3437	0.0203	ebi-a-GCST90001491	CD39+ activated Treg %CD4 Treg	Treg	Relative count	0.417298	2032.99
rs10786199	A	G	-0.1864	0.2888	5.61177e-11	10	97069472	3437	0.02836	ebi-a-GCST90001491	CD39+ activated Treg %CD4 Treg	Treg	Relative count	0.0142729	43.1996
rs10882701	C	A	-0.3538	0.5141	1.31613e-44	10	97741071	3437	0.02489	ebi-a-GCST90001491	CD39+ activated Treg %CD4 Treg	Treg	Relative count	0.0625374	202.053
rs12268044	T	C	-0.1886	0.3439	2.04692e-12	10	98794615	3437	0.02672	ebi-a-GCST90001491	CD39+ activated Treg %CD4 Treg	Treg	Relative count	0.0160515	49.8208
rs141018090	T	G	0.4456	0.0528	1.07597e-15	10	98169221	3437	0.05532	ebi-a-GCST90001491	CD39+ activated Treg %CD4 Treg	Treg	Relative count	0.0198608	64.8823
rs72809762	T	C	0.3615	0.0675	6.86278e-13	10	97294154	3437	0.05014	ebi-a-GCST90001491	CD39+ activated Treg %CD4 Treg	Treg	Relative count	0.0164513	51.9814
rs113435341	G	A	-2.032	0.0032	8.6856e-19	1	198151688	3405	0.2282	ebi-a-GCST90001492	Secreting Treg AC	Treg	Absolute count	0.0263412	79.2896
rs11579717	A	G	-1.201	0.0044	5.94005e-10	1	199999121	3405	0.1934	ebi-a-GCST90001492	Secreting Treg AC	Treg	Absolute count	0.0126373	38.5632
rs138915779	A	C	-1.455	0.0034	9.40091e-10	1	190079170	3405	0.2371	ebi-a-GCST90001492	Secreting Treg AC	Treg	Absolute count	0.0143468	37.6585
rs61839660	T	C	0.3436	0.0542	2.274e-09	10	6094697	3405	0.05734	ebi-a-GCST90001492	Secreting Treg AC	Treg	Absolute count	0.0121042	35.908
rs113435341	G	A	-2.54	0.0032	3.13834e-33	1	198151688	3437	0.2093	ebi-a-GCST90001493	Secreting Treg % CD4 Treg	Treg	Relative count	0.0411581	147.275
rs11579717	A	G	-1.776	0.0044	2.93022e-23	1	199999121	3437	0.1774	ebi-a-GCST90001493	Secreting Treg % CD4 Treg	Treg	Relative count	0.0276346	100.226
rs116794175	C	T	-1.417	0.0042	1.78115e-14	1	194010208	3437	0.1841	ebi-a-GCST90001493	Secreting Treg % CD4 Treg	Treg	Relative count	0.0167954	59.2423
rs17607399	T	C	-0.2213	0.1084	1.43599e-08	2	41884212	3437	0.03894	ebi-a-GCST90001493	Secreting Treg % CD4 Treg	Treg	Relative count	0.00946656	32.2977
rs413431	G	A	0.2955	0.8154	3.30598e-21	2	39176695	3437	0.03106	ebi-a-GCST90001493	Secreting Treg % CD4 Treg	Treg	Relative count	0.0262874	90.5132
rs6751481	C	T	-0.2879	0.4709	3.53021e-33	2	38897810	3437	0.02374	ebi-a-GCST90001493	Secreting Treg % CD4 Treg	Treg	Relative count	0.0413028	147.069
rs113435341	G	A	-2.18	0.0032	9.94489e-23	1	198151688	3437	0.2206	ebi-a-GCST90001494	Secreting Treg %CD4	Treg	Relative count	0.030318	97.6567
rs11579717	A	G	-1.625	0.0044	4.48642e-18	1	199999121	3437	0.1865	ebi-a-GCST90001494	Secreting Treg %CD4	Treg	Relative count	0.0231353	75.9188
rs12712610	G	A	-0.1818	0.2975	5.43e-11	2	38897249	3437	0.02763	ebi-a-GCST90001494	Secreting Treg %CD4	Treg	Relative count	0.013815	43.2938
rs138915779	A	C	-1.514	0.0035	4.10677e-11	1	190079170	3437	0.2286	ebi-a-GCST90001494	Secreting Treg %CD4	Treg	Relative count	0.0159892	43.8631
rs138960714	C	A	-2.942	0.0006	4.97096e-09	4	123422719	3437	0.5018	ebi-a-GCST90001494	Secreting Treg %CD4	Treg	Relative count	0.0103802	34.3735
rs74830391	T	C	0.1999	0.1525	4.14e-08	7	37427289	3437	0.03637	ebi-a-GCST90001494	Secreting Treg %CD4	Treg	Relative count	0.0103292	30.2092
rs7893324	C	T	0.2816	0.1562	1.3671e-15	10	6111075	3437	0.03509	ebi-a-GCST90001494	Secreting Treg %CD4	Treg	Relative count	0.0209033	64.4019
rs10786199	A	G	-0.1932	0.2894	3.39313e-11	10	97069472	3405	0.02906	ebi-a-GCST90001495	CD39+ secreting Treg AC	Treg	Absolute count	0.0153521	44.2001
rs10882701	C	A	-0.4069	0.514	3.19374e-56	10	97741071	3405	0.02528	ebi-a-GCST90001495	CD39+ secreting Treg AC	Treg	Absolute count	0.0827189	259.072
rs11188757	C	A	-0.2549	0.2213	1.32801e-15	10	98205222	3405	0.03174	ebi-a-GCST90001495	CD39+ secreting Treg AC	Treg	Absolute count	0.0223935	64.495
rs72809762	T	C	0.4322	0.0675	4.98196e-17	10	97294154	3405	0.05126	ebi-a-GCST90001495	CD39+ secreting Treg AC	Treg	Absolute count	0.0235154	71.0906
rs7914286	A	G	0.9765	0.4258	1e-200	10	97565783	3405	0.02064	ebi-a-GCST90001495	CD39+ secreting Treg AC	Treg	Absolute count	0.466276	2238.34
rs10882701	C	A	-0.4034	0.5141	2.03704e-56	10	97741071	3437	0.02502	ebi-a-GCST90001496	CD39+ secreting Treg %secreting Treg	Treg	Relative count	0.0813011	259.954
rs117200502	T	C	0.4259	0.1114	3.91291e-25	10	97070990	3437	0.0408	ebi-a-GCST90001496	CD39+ secreting Treg %secreting Treg	Treg	Relative count	0.0359118	108.967
rs12245404	A	G	0.6482	0.0135	2.064e-08	10	98768220	3437	0.1153	ebi-a-GCST90001496	CD39+ secreting Treg %secreting Treg	Treg	Relative count	0.0111913	31.6053
rs141018090	T	G	0.5578	0.0528	3.16884e-23	10	98169221	3437	0.05578	ebi-a-GCST90001496	CD39+ secreting Treg %secreting Treg	Treg	Relative count	0.0311217	100
rs145557266	G	A	0.7359	0.0211	5.55392e-16	10	95850055	3437	0.09042	ebi-a-GCST90001496	CD39+ secreting Treg %secreting Treg	Treg	Relative count	0.0223712	66.2382
rs2861152	A	G	1.04	0.427	1e-200	10	97603163	3437	0.01933	ebi-a-GCST90001496	CD39+ secreting Treg %secreting Treg	Treg	Relative count	0.529272	2894.7
rs7914975	C	T	-0.3666	0.9607	3.77103e-08	10	96839312	3437	0.06649	ebi-a-GCST90001496	CD39+ secreting Treg %secreting Treg	Treg	Relative count	0.0101483	30.3999
rs10786199	A	G	-0.1827	0.2888	1.38998e-10	10	97069472	3437	0.02838	ebi-a-GCST90001497	CD39+ secreting Treg %CD4 Treg	Treg	Relative count	0.0137118	41.4431
rs10882701	C	A	-0.3962	0.5141	8.02786e-56	10	97741071	3437	0.02472	ebi-a-GCST90001497	CD39+ secreting Treg %CD4 Treg	Treg	Relative count	0.0784248	256.881
rs12268044	T	C	-0.1937	0.3439	5.32231e-13	10	98794615	3437	0.02673	ebi-a-GCST90001497	CD39+ secreting Treg %CD4 Treg	Treg	Relative count	0.0169313	52.5123
rs147121076	G	T	0.4681	0.0262	9.29009e-09	10	95924521	3437	0.0813	ebi-a-GCST90001497	CD39+ secreting Treg %CD4 Treg	Treg	Relative count	0.0111809	33.151
rs2275759	C	A	1.015	0.4692	1e-200	10	97624709	3437	0.01889	ebi-a-GCST90001497	CD39+ secreting Treg %CD4 Treg	Treg	Relative count	0.513158	2887.14
rs72809762	T	C	0.4759	0.0675	2.69526e-21	10	97294154	3437	0.0499	ebi-a-GCST90001497	CD39+ secreting Treg %CD4 Treg	Treg	Relative count	0.0285111	90.9558
rs7918541	G	A	-0.5171	0.9472	1.52616e-20	10	98168559	3437	0.0553	ebi-a-GCST90001497	CD39+ secreting Treg %CD4 Treg	Treg	Relative count	0.0267457	87.4377
rs6751481	C	T	0.1507	0.4699	1.67598e-09	2	38897810	3405	0.02494	ebi-a-GCST90001498	Activated & resting Treg AC	Treg	Absolute count	0.0113141	36.5118
rs113435341	G	A	2.569	0.0032	1.27909e-33	1	198151688	3437	0.2103	ebi-a-GCST90001499	Activated & resting Treg % CD4 Treg	Treg	Relative count	0.0421033	149.228
rs11579717	A	G	1.815	0.0044	5.32721e-24	1	199999121	3437	0.1783	ebi-a-GCST90001499	Activated & resting Treg % CD4 Treg	Treg	Relative count	0.0288616	103.622
rs116794175	C	T	1.427	0.0042	1.61696e-14	1	194010208	3437	0.1851	ebi-a-GCST90001499	Activated & resting Treg % CD4 Treg	Treg	Relative count	0.0170333	59.434
rs17607399	T	C	0.218	0.1084	2.76599e-08	2	41884212	3437	0.03915	ebi-a-GCST90001499	Activated & resting Treg % CD4 Treg	Treg	Relative count	0.00918634	31.0063
rs413431	G	A	-0.2936	0.8154	9.54333e-21	2	39176695	3437	0.03123	ebi-a-GCST90001499	Activated & resting Treg % CD4 Treg	Treg	Relative count	0.0259504	88.3829
rs6751481	C	T	0.2886	0.4709	5.48656e-33	2	38897810	3437	0.02387	ebi-a-GCST90001499	Activated & resting Treg % CD4 Treg	Treg	Relative count	0.0415039	146.18
rs17583875	A	G	1.827	0.0029	4.63981e-16	1	197924770	3437	0.2239	ebi-a-GCST90001500	Activated & resting Treg %CD4+	Treg	Relative count	0.0193038	66.5839
rs408686	A	C	-0.2228	0.8142	5.06058e-12	2	39177320	3437	0.03216	ebi-a-GCST90001500	Activated & resting Treg %CD4+	Treg	Relative count	0.0150189	47.9953
rs6751481	C	T	0.2086	0.4709	5.19278e-17	2	38897810	3437	0.02476	ebi-a-GCST90001500	Activated & resting Treg %CD4+	Treg	Relative count	0.0216833	70.9786
rs113435341	G	A	-2.018	0.0032	1.46791e-18	1	198151688	3405	0.2282	ebi-a-GCST90001501	Activated & secreting Treg AC	Treg	Absolute count	0.0259795	78.2008
rs11579717	A	G	-1.179	0.0044	1.17501e-09	1	199999121	3405	0.1933	ebi-a-GCST90001501	Activated & secreting Treg AC	Treg	Absolute count	0.0121785	37.2018
rs138915779	A	C	-1.518	0.0034	1.67302e-10	1	190079170	3405	0.2369	ebi-a-GCST90001501	Activated & secreting Treg AC	Treg	Absolute count	0.0156161	41.0595
rs61839660	T	C	0.3316	0.0542	7.93305e-09	10	6094697	3405	0.05733	ebi-a-GCST90001501	Activated & secreting Treg AC	Treg	Absolute count	0.0112735	33.4553
rs113435341	G	A	-2.621	0.0032	6.32995e-40	1	198151688	3437	0.1957	ebi-a-GCST90001502	Activated & secreting Treg %CD4 Treg	Treg	Relative count	0.043825	179.371
rs11579717	A	G	-1.821	0.0044	1.86896e-27	1	199999121	3437	0.1663	ebi-a-GCST90001502	Activated & secreting Treg %CD4 Treg	Treg	Relative count	0.0290528	119.904
rs138915779	A	C	-1.784	0.0035	3.69828e-18	1	190079170	3437	0.2042	ebi-a-GCST90001502	Activated & secreting Treg %CD4 Treg	Treg	Relative count	0.0222006	76.327
rs146899923	C	T	-0.7496	0.0089	1.67799e-09	1	195919849	3437	0.1241	ebi-a-GCST90001502	Activated & secreting Treg %CD4 Treg	Treg	Relative count	0.00991281	36.4851
rs17607399	T	C	-0.2077	0.1084	1.7e-08	2	41884212	3437	0.03673	ebi-a-GCST90001502	Activated & secreting Treg %CD4 Treg	Treg	Relative count	0.00833878	31.9765
rs187089343	C	A	-0.9956	0.0047	4.52397e-09	1	182091538	3437	0.1693	ebi-a-GCST90001502	Activated & secreting Treg %CD4 Treg	Treg	Relative count	0.00927367	34.5825
rs413431	G	A	0.2748	0.8154	1.16305e-20	2	39176695	3437	0.0293	ebi-a-GCST90001502	Activated & secreting Treg %CD4 Treg	Treg	Relative count	0.0227335	87.9626
rs6751481	C	T	-0.2903	0.4709	6.28782e-38	2	38897810	3437	0.02227	ebi-a-GCST90001502	Activated & secreting Treg %CD4 Treg	Treg	Relative count	0.0419943	169.924
rs7530076	A	G	0.4611	0.9748	4.49904e-10	1	195825276	3437	0.07373	ebi-a-GCST90001502	Activated & secreting Treg %CD4 Treg	Treg	Relative count	0.0104457	39.1113
rs11256966	G	C	-0.1567	0.3848	2.64101e-09	10	6185310	3437	0.02626	ebi-a-GCST90001503	Activated & secreting Treg %CD4+	Treg	Relative count	0.0116257	35.6081
rs113435341	G	A	-2.11	0.0032	1.30707e-21	1	198151688	3437	0.2195	ebi-a-GCST90001503	Activated & secreting Treg %CD4+	Treg	Relative count	0.0284023	92.4051
rs11579717	A	G	-1.573	0.0044	3.3512e-17	1	199999121	3437	0.1855	ebi-a-GCST90001503	Activated & secreting Treg %CD4+	Treg	Relative count	0.0216783	71.9067
rs12712610	G	A	-0.1572	0.2975	1.20601e-08	2	38897249	3437	0.02752	ebi-a-GCST90001503	Activated & secreting Treg %CD4+	Treg	Relative count	0.0103292	32.6293
rs138915779	A	C	-1.565	0.0035	6.75461e-12	1	190079170	3437	0.2272	ebi-a-GCST90001503	Activated & secreting Treg %CD4+	Treg	Relative count	0.0170846	47.4474
rs138960714	C	A	-2.923	0.0006	5.13098e-09	4	123422719	3437	0.4989	ebi-a-GCST90001503	Activated & secreting Treg %CD4+	Treg	Relative count	0.0102466	34.3266
rs147838148	G	T	-2.662	0.0006	2.68398e-08	22	47814108	3437	0.4776	ebi-a-GCST90001503	Activated & secreting Treg %CD4+	Treg	Relative count	0.00849839	31.0662
rs61839660	T	C	0.4097	0.0543	1.38007e-13	10	6094697	3437	0.05516	ebi-a-GCST90001503	Activated & secreting Treg %CD4+	Treg	Relative count	0.0172391	55.1675
rs74830391	T	C	0.1992	0.1525	3.87097e-08	7	37427289	3437	0.03616	ebi-a-GCST90001503	Activated & secreting Treg %CD4+	Treg	Relative count	0.0102569	30.3474
rs61839660	T	C	0.4625	0.0542	4.05415e-16	10	6094697	3405	0.05656	ebi-a-GCST90001504	CD25hi AC	Treg	Absolute count	0.0219307	66.8659
rs10905892	T	C	0.2715	0.0752	2.04202e-08	10	6183022	3437	0.04829	ebi-a-GCST90001505	CD25hi %CD4+	Treg	Relative count	0.0102526	31.6101
rs61839660	T	C	0.592	0.0543	1.63682e-26	10	6094697	3437	0.05509	ebi-a-GCST90001505	CD25hi %CD4+	Treg	Relative count	0.0359937	115.478
rs61839660	T	C	0.5156	0.0543	3.2107e-20	10	6094697	3437	0.05562	ebi-a-GCST90001506	CD25hi %T cell	Treg	Relative count	0.0273029	85.9338
rs11124653	A	C	-0.1861	0.5907	3.74197e-12	2	39112166	3405	0.0267	ebi-a-GCST90001507	CD25hi CD45RA+ CD4 not Treg AC	Treg	Absolute count	0.0167468	48.5814
rs116517602	T	C	1.722	0.0041	3.67282e-19	1	198922068	3405	0.1913	ebi-a-GCST90001507	CD25hi CD45RA+ CD4 not Treg AC	Treg	Absolute count	0.0242156	81.0282
rs12712610	G	A	0.2347	0.2972	2.14981e-16	2	38897249	3405	0.02843	ebi-a-GCST90001507	CD25hi CD45RA+ CD4 not Treg AC	Treg	Absolute count	0.0230111	68.151
rs10905719	A	G	0.1841	0.2082	7.05797e-09	10	6115171	3437	0.03172	ebi-a-GCST90001508	CD25hi CD45RA+ CD4 not Treg %CD4+	Treg	Relative count	0.0111746	33.6854
rs11124653	A	C	-0.2138	0.5911	5.22878e-16	2	39112166	3437	0.02624	ebi-a-GCST90001508	CD25hi CD45RA+ CD4 not Treg %CD4+	Treg	Relative count	0.0220965	66.3877
rs116517602	T	C	1.941	0.0041	4.75554e-24	1	198922068	3437	0.1905	ebi-a-GCST90001508	CD25hi CD45RA+ CD4 not Treg %CD4+	Treg	Relative count	0.0307667	103.815
rs61836370	G	A	0.6318	0.0145	4.41896e-09	1	188691469	3437	0.1074	ebi-a-GCST90001508	CD25hi CD45RA+ CD4 not Treg %CD4+	Treg	Relative count	0.0114081	34.6059
rs10905719	A	G	0.1734	0.2082	4.88495e-08	10	6115171	3437	0.03172	ebi-a-GCST90001509	CD25hi CD45RA+ CD4 not Treg %T cell	Treg	Relative count	0.00991344	29.8835
rs11124653	A	C	-0.1952	0.5911	1.35988e-13	2	39112166	3437	0.02627	ebi-a-GCST90001509	CD25hi CD45RA+ CD4 not Treg %T cell	Treg	Relative count	0.0184191	55.2128
rs116517602	T	C	1.875	0.0041	1.49589e-22	1	198922068	3437	0.1906	ebi-a-GCST90001509	CD25hi CD45RA+ CD4 not Treg %T cell	Treg	Relative count	0.0287099	96.7736
rs61836370	G	A	0.6084	0.0145	1.57801e-08	1	188691469	3437	0.1074	ebi-a-GCST90001509	CD25hi CD45RA+ CD4 not Treg %T cell	Treg	Relative count	0.0105787	32.09
rs113435341	G	A	-1.681	0.0032	3.0311e-13	1	198151688	3405	0.2295	ebi-a-GCST90001510	CD25hi CD45RA- CD4 not Treg AC	Treg	Absolute count	0.018027	53.65
rs61839660	T	C	0.5547	0.0542	2.40326e-22	10	6094697	3405	0.05665	ebi-a-GCST90001510	CD25hi CD45RA- CD4 not Treg AC	Treg	Absolute count	0.031546	95.8775
rs116794175	C	T	-1.101	0.0042	2.45901e-08	1	194010208	3437	0.1969	ebi-a-GCST90001511	CD25hi CD45RA- CD4 not Treg %CD4+	Treg	Relative count	0.0101397	31.2668
rs17583875	A	G	-1.737	0.0029	7.08272e-14	1	197924770	3437	0.2311	ebi-a-GCST90001511	CD25hi CD45RA- CD4 not Treg %CD4+	Treg	Relative count	0.0174488	56.4937
rs61839660	T	C	0.6146	0.0543	2.77588e-28	10	6094697	3437	0.05523	ebi-a-GCST90001511	CD25hi CD45RA- CD4 not Treg %CD4+	Treg	Relative count	0.0387943	123.833
rs11579717	A	G	-1.078	0.0044	1.83202e-08	1	199999121	3437	0.1911	ebi-a-GCST90001512	CD25hi CD45RA- CD4 not Treg %T cell	Treg	Relative count	0.0101813	31.8212
rs4497244	A	G	-1.396	0.0033	4.85736e-11	1	197997953	3437	0.2116	ebi-a-GCST90001512	CD25hi CD45RA- CD4 not Treg %T cell	Treg	Relative count	0.0128197	43.5251
rs61839660	T	C	0.5758	0.0543	5.32353e-25	10	6094697	3437	0.05532	ebi-a-GCST90001512	CD25hi CD45RA- CD4 not Treg %T cell	Treg	Relative count	0.0340507	108.338
rs115937242	A	G	1.543	0.0086	2.30303e-18	2	136121922	1858	0.1747	ebi-a-GCST90001514	HSC AC	Myeloid cell	Absolute count	0.0405984	78.0092
rs74529033	G	A	1.453	0.0081	1.9971e-15	2	137747326	1858	0.1814	ebi-a-GCST90001514	HSC AC	Myeloid cell	Absolute count	0.0339246	64.1589
rs2455069	G	A	0.3938	0.5197	1.24911e-32	19	51728641	1857	0.03247	ebi-a-GCST90001515	Im MDSC AC	Myeloid cell	Absolute count	0.0774189	147.091
rs4499342	T	C	-0.2816	0.1527	2.20298e-09	19	8786913	1857	0.04685	ebi-a-GCST90001515	Im MDSC AC	Myeloid cell	Absolute count	0.0205197	36.1282
rs2455069	G	A	0.2522	0.5197	1.8608e-14	19	51728641	1857	0.03266	ebi-a-GCST90001516	Im MDSC %CD33dim HLA DR- CD66b-	Myeloid cell	Relative count	0.0317531	59.629
rs72923436	A	C	-0.5379	0.0307	2.91897e-08	2	176970247	1857	0.09656	ebi-a-GCST90001516	Im MDSC %CD33dim HLA DR- CD66b-	Myeloid cell	Relative count	0.0172199	31.0319
rs3865444	A	C	-0.3696	0.2131	4.35913e-21	19	51727962	1858	0.03875	ebi-a-GCST90001517	CD33br HLA DR+ AC	Myeloid cell	Absolute count	0.0458139	90.9747
rs3865444	A	C	-0.3767	0.2131	2.12618e-21	19	51727962	1858	0.03917	ebi-a-GCST90001518	CD33br HLA DR+ CD14- AC	Myeloid cell	Absolute count	0.0475909	92.4877
rs7245846	A	G	-0.3128	0.2236	2.6339e-15	19	51731176	1858	0.03922	ebi-a-GCST90001519	CD33br HLA DR+ CD14- %CD33br HLA DR+	Myeloid cell	Relative count	0.033972	63.609
rs3865444	A	C	-0.3278	0.2131	1.08493e-16	19	51727962	1858	0.03915	ebi-a-GCST90001520	CD33br HLA DR+ CD14dim AC	Myeloid cell	Absolute count	0.0360372	70.1059
rs74253876	T	C	-0.2252	0.2177	1.45001e-08	18	5858361	1858	0.03955	ebi-a-GCST90001520	CD33br HLA DR+ CD14dim AC	Myeloid cell	Absolute count	0.0172742	32.4223
rs111231787	T	C	1.244	0.0057	3.04397e-08	5	112408670	1858	0.2236	ebi-a-GCST90001521	CD33br HLA DR+ CD14dim %CD33br HLA DR+	Myeloid cell	Relative count	0.0175414	30.9526
rs9916257	T	G	-0.1904	0.5737	1.591e-08	17	33797371	1858	0.03354	ebi-a-GCST90001522	CD33- HLA DR- AC	Myeloid cell	Absolute count	0.0177323	32.2261
rs876036	C	T	-0.2533	0.2635	1.48696e-11	7	50307710	1858	0.03729	ebi-a-GCST90001523	CD33- HLA DR+ AC	Myeloid cell	Absolute count	0.0249031	46.1409
rs16988872	T	C	-0.2007	0.2659	2.20399e-08	19	51580161	1856	0.03572	ebi-a-GCST90001524	Gr MDSC AC	Myeloid cell	Absolute count	0.0157253	31.5698
rs3865444	A	C	-0.2687	0.2128	1.28499e-12	19	51727962	1856	0.03761	ebi-a-GCST90001524	Gr MDSC AC	Myeloid cell	Absolute count	0.0241892	51.0421
rs1801274	G	A	0.2617	0.3334	8.34065e-14	1	161479745	1858	0.03479	ebi-a-GCST90001525	CD33dim HLA DR+ CD11b+ AC	Myeloid cell	Absolute count	0.0304417	56.5846
rs1801274	G	A	0.5511	0.3334	2.76822e-54	1	161479745	1858	0.03437	ebi-a-GCST90001526	CD33dim HLA DR+ CD11b+ %CD33dim HLA DR+	Myeloid cell	Relative count	0.134996	257.1
rs3820097	A	G	-0.4313	0.9459	7.10608e-09	1	161049358	1858	0.07416	ebi-a-GCST90001526	CD33dim HLA DR+ CD11b+ %CD33dim HLA DR+	Myeloid cell	Relative count	0.0190384	33.8236
rs3826007	T	C	0.361	0.2209	7.44218e-19	15	80263217	1858	0.04027	ebi-a-GCST90001526	CD33dim HLA DR+ CD11b+ %CD33dim HLA DR+	Myeloid cell	Relative count	0.0448573	80.3621
rs185048341	A	G	-0.6561	0.0175	3.82904e-08	9	107953420	1858	0.1188	ebi-a-GCST90001527	CD33dim HLA DR+ CD11b- AC	Myeloid cell	Absolute count	0.0148027	30.5005
rs67760360	A	G	-0.3414	0.2209	2.20191e-19	15	80260872	1858	0.0375	ebi-a-GCST90001527	CD33dim HLA DR+ CD11b- AC	Myeloid cell	Absolute count	0.0401186	82.8828
rs1801274	G	A	-0.5517	0.3334	2.5293e-54	1	161479745	1858	0.03439	ebi-a-GCST90001528	CD33dim HLA DR+ CD11b- %CD33dim HLA DR+	Myeloid cell	Relative count	0.13529	257.36
rs3820097	A	G	0.4291	0.9459	8.69501e-09	1	161049358	1858	0.07422	ebi-a-GCST90001528	CD33dim HLA DR+ CD11b- %CD33dim HLA DR+	Myeloid cell	Relative count	0.0188447	33.4253
rs3826007	T	C	-0.3541	0.2209	3.70937e-18	15	80263217	1858	0.04034	ebi-a-GCST90001528	CD33dim HLA DR+ CD11b- %CD33dim HLA DR+	Myeloid cell	Relative count	0.0431589	77.0513
rs1354106	G	T	-0.4306	0.2237	1.71712e-28	19	51737991	1855	0.03825	ebi-a-GCST90001530	Mo MDSC AC	Myeloid cell	Absolute count	0.0643982	126.732
rs2071473	T	C	-0.2405	0.3892	2.298e-10	6	32782605	1855	0.03772	ebi-a-GCST90001530	Mo MDSC AC	Myeloid cell	Absolute count	0.0275	40.6525
rs114590598	T	C	2.431	0.0016	9.40589e-09	1	185852065	1856	0.4216	ebi-a-GCST90001531	CD33dim HLA DR- AC	Myeloid cell	Absolute count	0.018881	33.2482
rs33978622	C	G	-0.4747	0.215	3.74283e-33	19	51736383	1856	0.0388	ebi-a-GCST90001531	CD33dim HLA DR- AC	Myeloid cell	Absolute count	0.0760635	149.684
rs78744187	T	C	-0.5108	0.0673	5.44252e-14	19	33754548	1856	0.06739	ebi-a-GCST90001531	CD33dim HLA DR- AC	Myeloid cell	Absolute count	0.0327558	57.4528
rs114590598	T	C	2.421	0.0016	9.84306e-09	1	185852065	1857	0.4204	ebi-a-GCST90001532	Basophil AC	Myeloid cell	Absolute count	0.018726	33.1638
rs3865444	A	C	-0.4855	0.2132	7.50931e-35	19	51727962	1857	0.03861	ebi-a-GCST90001532	Basophil AC	Myeloid cell	Absolute count	0.0790788	158.117
rs78744187	T	C	-0.5045	0.0673	9.45584e-14	19	33754548	1857	0.06722	ebi-a-GCST90001532	Basophil AC	Myeloid cell	Absolute count	0.0319528	56.3281
rs3865444	A	C	-0.5183	0.2132	1.14393e-40	19	51727962	1857	0.03788	ebi-a-GCST90001533	Basophil %CD33dim HLA DR- CD66b-	Myeloid cell	Relative count	0.0901247	187.216
rs4499342	T	C	0.2541	0.1527	3.85398e-08	19	8786913	1857	0.04602	ebi-a-GCST90001533	Basophil %CD33dim HLA DR- CD66b-	Myeloid cell	Relative count	0.0167077	30.4871
rs7351079	G	A	-0.2756	0.2722	1.36994e-13	19	51574038	1857	0.03696	ebi-a-GCST90001533	Basophil %CD33dim HLA DR- CD66b-	Myeloid cell	Relative count	0.0300946	55.6025
rs146620586	T	G	-2.006	0.0032	9.58076e-12	1	198524264	3395	0.2934	ebi-a-GCST90001534	CD45RA- CD4+ AC	Maturation stages of T cell	Absolute count	0.0256714	46.7457
rs653178	T	C	-0.1619	0.5287	1.181e-08	12	112007756	3395	0.02833	ebi-a-GCST90001534	CD45RA- CD4+ AC	Maturation stages of T cell	Absolute count	0.0130626	32.6588
rs11124653	A	C	0.1345	0.5909	3.92202e-08	2	39112166	3427	0.02443	ebi-a-GCST90001535	CD45RA- CD4+ %CD4+	Maturation stages of T cell	Relative count	0.00874617	30.3108
rs11579717	A	G	-1.081	0.0044	8.86993e-10	1	199999121	3427	0.1759	ebi-a-GCST90001535	CD45RA- CD4+ %CD4+	Maturation stages of T cell	Relative count	0.0102381	37.7676
rs12712610	G	A	-0.1902	0.2969	3.13112e-13	2	38897249	3427	0.02599	ebi-a-GCST90001535	CD45RA- CD4+ %CD4+	Maturation stages of T cell	Relative count	0.0151035	53.556
rs146620586	T	G	-2.021	0.0032	3.4578e-14	1	198524264	3427	0.2655	ebi-a-GCST90001535	CD45RA- CD4+ %CD4+	Maturation stages of T cell	Relative count	0.0260568	57.9433
rs12712610	G	A	-0.1632	0.2969	7.82492e-10	2	38897249	3427	0.02646	ebi-a-GCST90001536	CD45RA- CD4+ %T cell	Maturation stages of T cell	Relative count	0.0111198	38.0418
rs146620586	T	G	-1.991	0.0032	1.77992e-13	1	198524264	3427	0.2693	ebi-a-GCST90001536	CD45RA- CD4+ %T cell	Maturation stages of T cell	Relative count	0.0252889	54.66
rs3184504	C	T	-0.1609	0.5292	2.98497e-09	12	111884608	3395	0.02705	ebi-a-GCST90001537	CM CD4+ AC	Maturation stages of T cell	Absolute count	0.0129003	35.3816
rs6751481	C	T	-0.1726	0.4704	1.82096e-11	2	38897810	3427	0.0256	ebi-a-GCST90001538	CM CD4+ %CD4+	Maturation stages of T cell	Relative count	0.0148432	45.4571
rs12712610	G	A	0.1457	0.2969	1.17501e-08	2	38897249	3427	0.02548	ebi-a-GCST90001541	Naive CD4+ %CD4+	Maturation stages of T cell	Relative count	0.00886291	32.6979
rs146620586	T	G	1.495	0.0032	1.012e-08	1	198524264	3427	0.2604	ebi-a-GCST90001541	Naive CD4+ %CD4+	Maturation stages of T cell	Relative count	0.0142584	32.961
rs146620586	T	G	-1.951	0.0032	1.90283e-11	1	198524264	3395	0.2896	ebi-a-GCST90001542	EM CD4+ AC	Maturation stages of T cell	Absolute count	0.024283	45.3855
rs146620586	T	G	-1.617	0.0032	2.30202e-09	1	198524264	3427	0.2699	ebi-a-GCST90001543	EM CD4+ %CD4+	Maturation stages of T cell	Relative count	0.0166805	35.8934
rs146620586	T	G	-1.711	0.0032	1.02301e-10	1	198524264	3427	0.2639	ebi-a-GCST90001544	EM CD4+ %T cell	Maturation stages of T cell	Relative count	0.0186762	42.036
rs12712610	G	A	0.183	0.2966	1.22301e-10	2	38897249	3395	0.02834	ebi-a-GCST90001545	TD CD4+ AC	Maturation stages of T cell	Absolute count	0.0139735	41.6968
rs113435341	G	A	1.234	0.0032	3.64603e-08	1	198151688	3427	0.2235	ebi-a-GCST90001546	TD CD4+ %CD4+	Maturation stages of T cell	Relative count	0.00971445	30.4842
rs17583875	A	G	1.299	0.0029	9.5159e-09	1	197924770	3427	0.2259	ebi-a-GCST90001547	TD CD4+ %T cell	Maturation stages of T cell	Relative count	0.00975854	33.0663
rs113435341	G	A	-1.226	0.0032	7.48704e-09	1	198151688	3395	0.2117	ebi-a-GCST90001548	CM CD8br AC	Maturation stages of T cell	Absolute count	0.0095889	33.5382
rs4849134	G	A	0.1004	0.6455	1.85601e-08	2	111615015	3395	0.0178	ebi-a-GCST90001551	Naive CD8br AC	Maturation stages of T cell	Absolute count	0.00461328	31.8147
rs1064086	A	G	-0.1062	0.328	4.56405e-08	2	237034061	3427	0.01937	ebi-a-GCST90001552	Naive CD8br %CD8br	Maturation stages of T cell	Relative count	0.0049719	30.0601
rs10183338	T	G	0.1206	0.1892	2.66299e-08	2	111610816	3427	0.02163	ebi-a-GCST90001553	Naive CD8br %T cell	Maturation stages of T cell	Relative count	0.00446231	31.0872
rs116562707	G	A	0.3952	0.0191	2.713e-09	6	31360602	3427	0.06626	ebi-a-GCST90001553	Naive CD8br %T cell	Maturation stages of T cell	Relative count	0.00585224	35.5739
rs143809235	G	T	-12.04		5.87895e-09	2	167484735	3427	2.063	ebi-a-GCST90001553	Naive CD8br %T cell	Maturation stages of T cell	Relative count		34.0608
rs17583875	A	G	-1.51	0.0029	1.153e-10	1	197924770	3395	0.2336	ebi-a-GCST90001554	EM CD8br AC	Maturation stages of T cell	Absolute count	0.0131862	41.7838
rs11896593	C	G	-0.2549	0.3707	2.38891e-30	2	38925155	3427	0.02205	ebi-a-GCST90001555	EM CD8br %CD8br	Maturation stages of T cell	Relative count	0.0303145	133.636
rs17583875	A	G	-1.619	0.0029	1.13789e-16	1	197924770	3427	0.1943	ebi-a-GCST90001555	EM CD8br %CD8br	Maturation stages of T cell	Relative count	0.0151586	69.4301
rs2463509	T	C	1.154	0.9971	1.457e-08	2	103672986	3427	0.2032	ebi-a-GCST90001555	EM CD8br %CD8br	Maturation stages of T cell	Relative count	0.00770155	32.2526
rs28578699	C	A	-0.16	0.3669	9.44496e-13	2	38899155	3427	0.02234	ebi-a-GCST90001555	EM CD8br %CD8br	Maturation stages of T cell	Relative count	0.011893	51.2948
rs17583875	A	G	-1.502	0.0029	1.56315e-11	1	197924770	3427	0.2221	ebi-a-GCST90001556	EM CD8br %T cell	Maturation stages of T cell	Relative count	0.0130469	45.7344
rs58905133	G	A	0.1775	0.3528	1.18713e-11	2	38887964	3427	0.02609	ebi-a-GCST90001556	EM CD8br %T cell	Maturation stages of T cell	Relative count	0.0143878	46.2859
rs6707421	G	A	0.1912	0.3009	1.4471e-11	2	38897781	3395	0.02822	ebi-a-GCST90001557	TD CD8br AC	Maturation stages of T cell	Absolute count	0.0153804	45.9052
rs146620586	T	G	1.949	0.0032	5.29541e-12	1	198524264	3427	0.2815	ebi-a-GCST90001558	TD CD8br %CD8br	Maturation stages of T cell	Relative count	0.0242333	47.9366
rs6707421	G	A	0.246	0.3011	1.20587e-19	2	38897781	3427	0.02696	ebi-a-GCST90001558	TD CD8br %CD8br	Maturation stages of T cell	Relative count	0.0254698	83.2589
rs79827501	T	G	-0.3142	0.0732	4.97279e-11	2	38431267	3427	0.04765	ebi-a-GCST90001558	TD CD8br %CD8br	Maturation stages of T cell	Relative count	0.0133949	43.4797
rs146620586	T	G	1.574	0.0032	4.57404e-08	1	198524264	3427	0.2873	ebi-a-GCST90001559	TD CD8br %T cell	Maturation stages of T cell	Relative count	0.0158051	30.015
rs6707421	G	A	0.1972	0.3011	1.02707e-12	2	38897781	3427	0.02757	ebi-a-GCST90001559	TD CD8br %T cell	Maturation stages of T cell	Relative count	0.016367	51.1611
rs114968045	C	T	-0.1586	0.2996	1.47901e-08	6	32666960	3395	0.02793	ebi-a-GCST90001560	CD45RA+ CD8br AC	Maturation stages of T cell	Absolute count	0.0105566	32.2452
rs11896593	C	G	0.197	0.371	3.30598e-18	2	38925155	3395	0.02252	ebi-a-GCST90001560	CD45RA+ CD8br AC	Maturation stages of T cell	Absolute count	0.0181129	76.5237
rs11896593	C	G	0.2701	0.3707	1.04112e-33	2	38925155	3427	0.02208	ebi-a-GCST90001561	CD45RA+ CD8br %CD8br	Maturation stages of T cell	Relative count	0.0340376	149.641
rs150956189	C	T	3.098	0.0003	3.03403e-08	1	214625781	3427	0.5579	ebi-a-GCST90001561	CD45RA+ CD8br %CD8br	Maturation stages of T cell	Relative count	0.00575683	30.8354
rs17583875	A	G	1.755	0.0029	3.06196e-19	1	197924770	3427	0.1946	ebi-a-GCST90001561	CD45RA+ CD8br %CD8br	Maturation stages of T cell	Relative count	0.0178123	81.3333
rs2463509	T	C	-1.139	0.9971	2.52098e-08	2	103672986	3427	0.2039	ebi-a-GCST90001561	CD45RA+ CD8br %CD8br	Maturation stages of T cell	Relative count	0.00750264	31.2042
rs28578699	C	A	0.174	0.3669	9.92887e-15	2	38899155	3427	0.02238	ebi-a-GCST90001561	CD45RA+ CD8br %CD8br	Maturation stages of T cell	Relative count	0.0140653	60.4475
rs146620586	T	G	1.455	0.0032	1.003e-08	1	198524264	3427	0.2533	ebi-a-GCST90001562	CD45RA+ CD8br %T cell	Maturation stages of T cell	Relative count	0.0135056	32.9956
rs6707421	G	A	0.1592	0.3011	8.10588e-11	2	38897781	3427	0.02442	ebi-a-GCST90001562	CD45RA+ CD8br %T cell	Maturation stages of T cell	Relative count	0.010667	42.5006
rs2523614	C	T	-0.1522	0.2642	6.09902e-09	6	31320654	3427	0.02611	ebi-a-GCST90001568	Naive DN (CD4-CD8-) %T cell	Maturation stages of T cell	Relative count	0.00900641	33.9794
rs111902980	A	G	0.4732	0.0193	4.71498e-08	1	157954450	3395	0.08644	ebi-a-GCST90001569	EM DN (CD4-CD8-) AC	Maturation stages of T cell	Absolute count	0.00847643	29.9682
rs139249541	G	A	0.3984	0.0314	1.84599e-08	6	102294761	3395	0.07064	ebi-a-GCST90001569	EM DN (CD4-CD8-) AC	Maturation stages of T cell	Absolute count	0.00965479	31.8081
rs6710361	A	G	0.177	0.1985	5.45205e-09	2	87047145	3395	0.03027	ebi-a-GCST90001569	EM DN (CD4-CD8-) AC	Maturation stages of T cell	Absolute count	0.00996875	34.1918
rs9896155	G	A	0.1522	0.6739	2.837e-09	17	33794697	3395	0.02556	ebi-a-GCST90001569	EM DN (CD4-CD8-) AC	Maturation stages of T cell	Absolute count	0.0101814	35.4575
rs111902980	A	G	0.5134	0.0193	2.64899e-08	1	157954450	3427	0.09207	ebi-a-GCST90001570	EM DN (CD4-CD8-) %DN	Maturation stages of T cell	Relative count	0.00997781	31.0939
rs113435341	G	A	-1.798	0.0032	3.81505e-15	1	198151688	3427	0.2277	ebi-a-GCST90001570	EM DN (CD4-CD8-) %DN	Maturation stages of T cell	Relative count	0.0206237	62.3524
rs116877116	A	G	0.2343	0.1008	3.31597e-08	8	135490341	3427	0.04232	ebi-a-GCST90001570	EM DN (CD4-CD8-) %DN	Maturation stages of T cell	Relative count	0.00995157	30.6516
rs150992058	C	G	-1.066	0.0058	3.58303e-08	1	195919147	3427	0.193	ebi-a-GCST90001570	EM DN (CD4-CD8-) %DN	Maturation stages of T cell	Relative count	0.0131053	30.507
rs6729180	T	C	-0.2034	0.3844	1.08993e-14	2	38920621	3427	0.0262	ebi-a-GCST90001570	EM DN (CD4-CD8-) %DN	Maturation stages of T cell	Relative count	0.0195801	60.2697
rs113500908	T	C	0.3476	0.0449	2.83498e-09	6	100774499	3427	0.05835	ebi-a-GCST90001571	EM DN (CD4-CD8-) %T cell	Maturation stages of T cell	Relative count	0.010363	35.4877
rs13210358	T	C	0.4707	0.0312	4.23545e-11	6	102272234	3427	0.07114	ebi-a-GCST90001571	EM DN (CD4-CD8-) %T cell	Maturation stages of T cell	Relative count	0.0133939	43.7785
rs34546581	A	G	0.2019	0.1923	5.06058e-11	2	87021659	3427	0.03063	ebi-a-GCST90001571	EM DN (CD4-CD8-) %T cell	Maturation stages of T cell	Relative count	0.0126629	43.4489
rs6729180	T	C	0.1948	0.3848	8.39267e-14	2	38920621	3395	0.026	ebi-a-GCST90001572	TD DN (CD4-CD8-) AC	Maturation stages of T cell	Absolute count	0.0179663	56.1347
rs113435341	G	A	1.73	0.0032	3.64586e-14	1	198151688	3427	0.2275	ebi-a-GCST90001573	TD DN (CD4-CD8-) %DN	Maturation stages of T cell	Relative count	0.0190933	57.8268
rs12712610	G	A	0.1603	0.2969	1.256e-08	2	38897249	3427	0.0281	ebi-a-GCST90001573	TD DN (CD4-CD8-) %DN	Maturation stages of T cell	Relative count	0.0107281	32.5428
rs113435341	G	A	1.335	0.0032	5.36303e-09	1	198151688	3427	0.2281	ebi-a-GCST90001574	TD DN (CD4-CD8-) %T cell	Maturation stages of T cell	Relative count	0.0113697	34.2541
rs6729180	T	C	0.202	0.3844	1.77501e-14	2	38920621	3427	0.02624	ebi-a-GCST90001574	TD DN (CD4-CD8-) %T cell	Maturation stages of T cell	Relative count	0.0193114	59.2618
rs6755452	G	T	0.1903	0.1886	4.74602e-09	2	87035076	3427	0.03241	ebi-a-GCST90001574	TD DN (CD4-CD8-) %T cell	Maturation stages of T cell	Relative count	0.0110837	34.4762
rs75512885	A	T	-0.2625	0.0788	9.20195e-09	5	158317602	3656	0.04559	ebi-a-GCST90001577	Transitional AC	B cell	Absolute count	0.0100039	33.1527
rs3829793	G	C	0.1649	0.3147	7.587e-10	1	161194400	3629	0.02672	ebi-a-GCST90001580	CD14+ CD16+ monocyte AC	Monocyte	Absolute count	0.0117287	38.0863
rs71632979	G	A	-0.6399	0.2479	1.55597e-113	1	161526397	3629	0.02726	ebi-a-GCST90001580	CD14+ CD16+ monocyte AC	Monocyte	Absolute count	0.152689	551.027
rs71639910	A	G	-0.3061	0.0704	2.24698e-10	1	161937774	3629	0.04812	ebi-a-GCST90001580	CD14+ CD16+ monocyte AC	Monocyte	Absolute count	0.0122638	40.4646
rs144126567	G	C	0.3274	0.1737	9.29394e-24	1	161510516	3629	0.03235	ebi-a-GCST90001581	CD14- CD16- AC	Monocyte	Absolute count	0.0307698	102.426
rs1800973	A	C	0.3084	0.0798	6.7936e-12	12	69744014	3629	0.0448	ebi-a-GCST90001581	CD14- CD16- AC	Monocyte	Absolute count	0.0139683	47.3885
rs3014270	T	C	-0.2609	0.0743	2.044e-08	1	227562378	3629	0.04641	ebi-a-GCST90001581	CD14- CD16- AC	Monocyte	Absolute count	0.00936348	31.6028
rs445	T	C	-0.1786	0.1941	6.34805e-09	7	92408370	3629	0.03068	ebi-a-GCST90001581	CD14- CD16- AC	Monocyte	Absolute count	0.00997929	33.8885
rs1375493	A	G	0.1517	0.3781	9.91791e-10	2	182323766	3629	0.02476	ebi-a-GCST90001582	CD14+ CD16- monocyte AC	Monocyte	Absolute count	0.0108225	37.5379
rs2418135	A	G	-0.1487	0.5236	1.16001e-09	9	113901309	3629	0.02438	ebi-a-GCST90001582	CD14+ CD16- monocyte AC	Monocyte	Absolute count	0.0110312	37.201
rs445	T	C	-0.1822	0.1941	1.36301e-09	7	92408370	3629	0.02999	ebi-a-GCST90001582	CD14+ CD16- monocyte AC	Monocyte	Absolute count	0.0103856	36.91
rs12346499	T	C	-0.1378	0.5233	1.76799e-08	9	113902881	3629	0.0244	ebi-a-GCST90001583	Monocyte AC	Monocyte	Absolute count	0.0094738	31.8947
rs3826007	T	C	-0.1739	0.2136	5.41003e-09	15	80263217	3629	0.02973	ebi-a-GCST90001584	CD14- CD16+ monocyte %monocyte	Monocyte	Relative count	0.0101595	34.2144
rs3829793	G	C	0.1677	0.3147	6.142e-10	1	161194400	3629	0.02704	ebi-a-GCST90001585	CD14+ CD16+ monocyte %monocyte	Monocyte	Relative count	0.0121304	38.4638
rs71632979	G	A	-0.7013	0.2479	1.40605e-134	1	161526397	3629	0.02722	ebi-a-GCST90001585	CD14+ CD16+ monocyte %monocyte	Monocyte	Relative count	0.183396	663.791
rs71639910	A	G	-0.2863	0.0704	4.583e-09	1	161937774	3629	0.04872	ebi-a-GCST90001585	CD14+ CD16+ monocyte %monocyte	Monocyte	Relative count	0.0107286	34.5325
rs74975395	T	C	-0.254	0.081	1.77301e-08	1	166026114	3629	0.04499	ebi-a-GCST90001586	CD14+ CD16- monocyte %monocyte	Monocyte	Relative count	0.00960501	31.8739
rs74975395	T	C	0.2556	0.081	1.45399e-08	1	166026114	3629	0.045	ebi-a-GCST90001587	CD16+ monocyte %monocyte	Monocyte	Relative count	0.0097264	32.2624
rs12874404	G	A	-0.2201	0.3195	1.43186e-16	13	108993494	3653	0.02651	ebi-a-GCST90001588	T/B	TBNK	Relative count	0.0210654	68.932
rs9892810	C	T	0.1572	0.597	2.18198e-10	17	2716155	3653	0.02469	ebi-a-GCST90001588	T/B	TBNK	Relative count	0.0118909	40.5381
rs3184504	C	T	-0.1838	0.5305	7.66126e-12	12	111884608	3652	0.02676	ebi-a-GCST90001590	CD4+ AC	TBNK	Absolute count	0.0168284	47.1757
rs11025036	A	G	-0.4567	0.022	3.35097e-08	11	19175633	3652	0.08253	ebi-a-GCST90001594	DP (CD4+CD8+) AC	TBNK	Absolute count	0.00897539	30.6223
rs2857229	G	A	0.273	0.2581	1.033e-22	12	6900616	3652	0.02764	ebi-a-GCST90001594	DP (CD4+CD8+) AC	TBNK	Absolute count	0.0285423	97.5549
rs139249541	G	A	0.4806	0.0316	8.63376e-12	6	102294761	3652	0.07016	ebi-a-GCST90001596	CD8dim AC	TBNK	Absolute count	0.0141364	46.9233
rs79251210	A	G	0.425	0.0379	2.86682e-11	6	100468602	3652	0.06368	ebi-a-GCST90001596	CD8dim AC	TBNK	Absolute count	0.0131725	44.5422
rs9916629	C	T	0.1339	0.5122	2.41102e-08	17	33796260	3652	0.02395	ebi-a-GCST90001596	CD8dim AC	TBNK	Absolute count	0.00895927	31.2572
rs139249541	G	A	0.5664	0.0315	2.98676e-15	6	102294761	3668	0.07147	ebi-a-GCST90001597	CD8dim %T cell	TBNK	Relative count	0.0195743	62.8057
rs79086781	T	C	0.4888	0.0378	4.30725e-14	6	100526652	3668	0.06448	ebi-a-GCST90001597	CD8dim %T cell	TBNK	Relative count	0.01738	57.4662
rs6755452	G	T	0.2134	0.1925	7.04206e-13	2	87035076	3652	0.02962	ebi-a-GCST90001598	DN (CD4-CD8-) AC	TBNK	Absolute count	0.0141577	51.9061
rs9896155	G	A	0.1433	0.6737	7.58805e-09	17	33794697	3652	0.02475	ebi-a-GCST90001598	DN (CD4-CD8-) AC	TBNK	Absolute count	0.0090283	33.5229
rs139249541	G	A	0.4569	0.0315	9.72299e-11	6	102294761	3668	0.0704	ebi-a-GCST90001599	DN (CD4-CD8-) %T cell	TBNK	Relative count	0.0127374	42.1208
rs6755452	G	T	0.2426	0.1918	2.32916e-15	2	87035076	3668	0.03049	ebi-a-GCST90001599	DN (CD4-CD8-) %T cell	TBNK	Relative count	0.0182465	63.3092
rs79251210	A	G	0.3685	0.0378	8.3299e-09	6	100468602	3668	0.0638	ebi-a-GCST90001599	DN (CD4-CD8-) %T cell	TBNK	Relative count	0.00987784	33.3606
rs597808	G	A	-0.1543	0.5363	9.39399e-09	12	111973358	3653	0.02682	ebi-a-GCST90001601	Lymphocyte AC	TBNK	Absolute count	0.0118415	33.099
rs77650974	A	G	-0.1502	0.3227	1.12199e-08	18	12394263	3669	0.02624	ebi-a-GCST90001602	Lymphocyte %leukocyte	TBNK	Relative count	0.00986166	32.7652
rs3184504	C	T	-0.1468	0.5304	2.64698e-08	12	111884608	3653	0.02633	ebi-a-GCST90001603	T cell AC	TBNK	Absolute count	0.0107353	31.085
rs10512469	T	C	-0.2345	0.1639	4.60999e-13	17	33770802	3669	0.03229	ebi-a-GCST90001604	T cell %lymphocyte	TBNK	Relative count	0.0150714	52.7412
rs9916257	T	G	0.1918	0.5685	1.40508e-15	17	33797371	3669	0.02391	ebi-a-GCST90001604	T cell %lymphocyte	TBNK	Relative count	0.0180484	64.3484
rs13210358	T	C	-0.3968	0.0315	2.72603e-08	6	102272234	3668	0.07123	ebi-a-GCST90001606	CD4+ %leukocyte	TBNK	Relative count	0.00960691	31.0325
rs2857229	G	A	0.2919	0.2578	4.29339e-26	12	6900616	3668	0.02741	ebi-a-GCST90001608	DP (CD4+CD8+) %leukocyte	TBNK	Relative count	0.0326063	113.41
rs28366280	G	A	0.2152	0.2493	3.96397e-09	6	32560262	3652	0.03648	ebi-a-GCST90001609	CD4+ CD8dim AC	TBNK	Absolute count	0.0173342	34.7996
rs35290870	C	G	-0.364	0.1955	5.05592e-31	2	87023103	3652	0.03114	ebi-a-GCST90001609	CD4+ CD8dim AC	TBNK	Absolute count	0.0416779	136.636
rs35290870	C	G	-0.3858	0.1948	1.7049e-36	2	87023103	3668	0.03024	ebi-a-GCST90001610	CD4+ CD8dim %lymphocyte	TBNK	Relative count	0.0466925	162.765
rs28366280	G	A	0.2355	0.2492	2.81384e-11	6	32560262	3668	0.03527	ebi-a-GCST90001611	CD4+ CD8dim %leukocyte	TBNK	Relative count	0.0207532	44.5832
rs35290870	C	G	-0.3848	0.1948	4.76212e-36	2	87023103	3668	0.03036	ebi-a-GCST90001611	CD4+ CD8dim %leukocyte	TBNK	Relative count	0.0464508	160.645
rs139249541	G	A	0.5228	0.0315	6.09537e-13	6	102294761	3668	0.07237	ebi-a-GCST90001612	CD8dim %leukocyte	TBNK	Relative count	0.0166767	52.186
rs79086781	T	C	0.471	0.0378	5.86138e-13	6	100526652	3668	0.06515	ebi-a-GCST90001612	CD8dim %leukocyte	TBNK	Relative count	0.0161372	52.2652
rs139249541	G	A	0.415	0.0315	2.69197e-09	6	102294761	3668	0.06958	ebi-a-GCST90001613	DN (CD4-CD8-) %leukocyte	TBNK	Relative count	0.0105084	35.5736
rs6755452	G	T	0.2296	0.1918	3.24489e-14	2	87035076	3668	0.03013	ebi-a-GCST90001613	DN (CD4-CD8-) %leukocyte	TBNK	Relative count	0.0163434	58.0692
rs79251210	A	G	0.3543	0.0378	2.02302e-08	6	100468602	3668	0.06302	ebi-a-GCST90001613	DN (CD4-CD8-) %leukocyte	TBNK	Relative count	0.00913123	31.6072
rs9896155	G	A	0.1408	0.6738	2.38798e-08	17	33794697	3668	0.02517	ebi-a-GCST90001613	DN (CD4-CD8-) %leukocyte	TBNK	Relative count	0.00871466	31.2924
rs11080350	T	C	-0.1548	0.4017	9.08092e-10	17	33774635	3668	0.0252	ebi-a-GCST90001614	CD8br and CD8dim %leukocyte	TBNK	Relative count	0.0115184	37.7347
rs1084559	A	G	-0.1472	0.602	3.323e-09	16	10825434	3580	0.02482	ebi-a-GCST90001618	HLA DR+ T cell AC	TBNK	Absolute count	0.0103831	35.1732
rs2181036	C	T	-0.1628	0.4168	2.585e-10	9	117649136	3580	0.02568	ebi-a-GCST90001618	HLA DR+ T cell AC	TBNK	Absolute count	0.012885	40.1901
rs3087456	A	G	-0.4355	0.7659	3.6166e-55	16	10970902	3580	0.02736	ebi-a-GCST90001618	HLA DR+ T cell AC	TBNK	Absolute count	0.0680111	253.364
rs72779785	G	A	-0.2015	0.1635	6.46205e-10	16	10569039	3580	0.03253	ebi-a-GCST90001618	HLA DR+ T cell AC	TBNK	Absolute count	0.0111062	38.3691
rs1084560	G	A	-0.1328	0.5726	9.71091e-09	16	10824872	3596	0.02309	ebi-a-GCST90001619	HLA DR+ T cell%T cell	TBNK	Relative count	0.00863201	33.0787
rs3087456	A	G	-0.4611	0.7661	3.08177e-70	16	10970902	3596	0.02546	ebi-a-GCST90001619	HLA DR+ T cell%T cell	TBNK	Relative count	0.0761967	328
rs7032773	T	C	-0.1471	0.4182	1.45898e-09	9	117645562	3596	0.02426	ebi-a-GCST90001619	HLA DR+ T cell%T cell	TBNK	Relative count	0.0105296	36.7658
rs3087456	A	G	-0.4689	0.7661	7.09088e-69	16	10970902	3596	0.02616	ebi-a-GCST90001620	HLA DR+ T cell%lymphocyte	TBNK	Relative count	0.0787964	321.281
rs55724950	A	G	-0.2598	0.0654	3.046e-08	16	10993712	3596	0.0468	ebi-a-GCST90001620	HLA DR+ T cell%lymphocyte	TBNK	Relative count	0.0082511	30.8167
rs62029480	T	C	0.4397	0.0236	1.096e-08	16	10651993	3596	0.07676	ebi-a-GCST90001620	HLA DR+ T cell%lymphocyte	TBNK	Relative count	0.0089101	32.8128
rs7032773	T	C	-0.1552	0.4182	5.14505e-10	9	117645562	3596	0.0249	ebi-a-GCST90001620	HLA DR+ T cell%lymphocyte	TBNK	Relative count	0.0117212	38.8494
rs139249541	G	A	0.4624	0.0316	2.44298e-10	6	102294761	3653	0.07284	ebi-a-GCST90001621	NKT AC	TBNK	Absolute count	0.013086	40.2991
rs75494211	A	G	0.4706	0.0328	2.22382e-11	6	101911859	3653	0.07011	ebi-a-GCST90001621	NKT AC	TBNK	Absolute count	0.0140515	45.0551
rs7819099	G	A	0.1387	0.5116	2.844e-08	8	144992862	3653	0.02493	ebi-a-GCST90001621	NKT AC	TBNK	Absolute count	0.00961367	30.9534
rs78268116	T	C	-0.4086	0.1096	2.79383e-25	11	112705025	3653	0.03904	ebi-a-GCST90001621	NKT AC	TBNK	Absolute count	0.0325854	109.541
rs9916629	C	T	0.1457	0.5123	4.132e-09	17	33796260	3653	0.02472	ebi-a-GCST90001621	NKT AC	TBNK	Absolute count	0.0106078	34.7394
rs115536607	T	C	0.3253	0.0545	3.90904e-09	6	101417409	3669	0.05512	ebi-a-GCST90001622	NKT %T cell	TBNK	Relative count	0.0109058	34.8297
rs117147408	G	A	0.6063	0.0275	5.36661e-15	6	101980039	3669	0.07722	ebi-a-GCST90001622	NKT %T cell	TBNK	Relative count	0.019662	61.6475
rs77738700	A	G	-0.435	0.1067	1.03992e-27	11	112751407	3669	0.03955	ebi-a-GCST90001622	NKT %T cell	TBNK	Relative count	0.036072	120.972
rs7819099	G	A	0.148	0.5112	3.24997e-09	8	144992862	3669	0.02495	ebi-a-GCST90001622	NKT %T cell	TBNK	Relative count	0.0109465	35.187
rs79251210	A	G	0.4184	0.0377	2.828e-10	6	100468602	3669	0.06614	ebi-a-GCST90001622	NKT %T cell	TBNK	Relative count	0.0127018	40.018
rs115536607	T	C	0.3109	0.0545	2.24502e-08	6	101417409	3669	0.05547	ebi-a-GCST90001623	NKT %lymphocyte	TBNK	Relative count	0.00996161	31.4141
rs117147408	G	A	0.5685	0.0275	3.23221e-13	6	101980039	3669	0.07776	ebi-a-GCST90001623	NKT %lymphocyte	TBNK	Relative count	0.0172867	53.4501
rs7218011	G	A	-0.1866	0.1634	3.819e-08	17	33773022	3669	0.03387	ebi-a-GCST90001623	NKT %lymphocyte	TBNK	Relative count	0.0095197	30.3524
rs77738700	A	G	-0.4214	0.1067	8.64172e-26	11	112751407	3669	0.03983	ebi-a-GCST90001623	NKT %lymphocyte	TBNK	Relative count	0.0338517	111.936
rs7819099	G	A	0.1488	0.5112	3.34003e-09	8	144992862	3669	0.0251	ebi-a-GCST90001623	NKT %lymphocyte	TBNK	Relative count	0.0110652	35.1446
rs79251210	A	G	0.4014	0.0377	1.789e-09	6	100468602	3669	0.06656	ebi-a-GCST90001623	NKT %lymphocyte	TBNK	Relative count	0.0116906	36.3687
rs9912354	T	C	0.1443	0.5271	9.10207e-09	17	33805730	3669	0.02505	ebi-a-GCST90001623	NKT %lymphocyte	TBNK	Relative count	0.0103807	33.1831
rs1322067	G	A	-0.1511	0.4173	4.75401e-09	9	117660933	3579	0.02575	ebi-a-GCST90001624	HLA DR+ CD4+ AC	TBNK	Absolute count	0.0111033	34.433
rs3087456	A	G	-0.2926	0.766	1.39798e-25	16	10970902	3579	0.02777	ebi-a-GCST90001624	HLA DR+ CD4+ AC	TBNK	Absolute count	0.0306919	111.019
rs11641185	T	C	-0.2989	0.7744	4.5196e-32	16	10986596	3595	0.02511	ebi-a-GCST90001625	HLA DR+ CD4+ %T cell	TBNK	Relative count	0.0312166	141.696
rs3087456	A	G	-0.3114	0.7662	1.34307e-33	16	10970902	3595	0.02551	ebi-a-GCST90001626	HLA DR+ CD4+ %lymphocyte	TBNK	Relative count	0.0347419	149.01
rs7032773	T	C	-0.1334	0.4182	1.392e-08	9	117645562	3595	0.02345	ebi-a-GCST90001626	HLA DR+ CD4+ %lymphocyte	TBNK	Relative count	0.00865963	32.3613
rs2181036	C	T	-0.1446	0.4167	3.16599e-08	9	117649136	3579	0.02608	ebi-a-GCST90001627	HLA DR+ CD8br AC	TBNK	Absolute count	0.0101644	30.7412
rs3087456	A	G	-0.4286	0.766	5.57057e-52	16	10970902	3579	0.0278	ebi-a-GCST90001627	HLA DR+ CD8br AC	TBNK	Absolute count	0.0658535	237.692
rs72779785	G	A	-0.2122	0.1636	1.358e-10	16	10569039	3579	0.03296	ebi-a-GCST90001627	HLA DR+ CD8br AC	TBNK	Absolute count	0.012323	41.4492
rs3087456	A	G	-0.4526	0.7662	1.46893e-62	16	10970902	3595	0.02659	ebi-a-GCST90001628	HLA DR+ CD8br %T cell	TBNK	Relative count	0.0733915	289.729
rs542160	T	C	-0.1295	0.5089	4.62402e-08	11	107676543	3595	0.02364	ebi-a-GCST90001628	HLA DR+ CD8br %T cell	TBNK	Relative count	0.00838247	30.0085
rs72779785	G	A	-0.1852	0.1634	5.96403e-09	16	10569039	3595	0.03176	ebi-a-GCST90001628	HLA DR+ CD8br %T cell	TBNK	Relative count	0.00937739	34.0033
rs3087456	A	G	-0.4525	0.7662	9.22784e-61	16	10970902	3595	0.027	ebi-a-GCST90001629	HLA DR+ CD8br %lymphocyte	TBNK	Relative count	0.0733591	280.873
rs72779785	G	A	-0.1929	0.1634	2.311e-09	16	10569039	3595	0.03221	ebi-a-GCST90001629	HLA DR+ CD8br %lymphocyte	TBNK	Relative count	0.0101734	35.866
rs78268116	T	C	-0.3964	0.1097	4.6505e-24	11	112705025	3652	0.0389	ebi-a-GCST90001630	CD8br NKT AC	TBNK	Absolute count	0.0306931	103.841
rs76161425	T	C	-0.406	0.1088	1.41286e-25	11	112704995	3668	0.03854	ebi-a-GCST90001631	CD8br NKT %T cell	TBNK	Relative count	0.0319658	110.976
rs78268116	T	C	-0.3961	0.1095	2.18424e-24	11	112705025	3668	0.03859	ebi-a-GCST90001632	CD8br NKT %lymphocyte	TBNK	Relative count	0.0305976	105.356
rs115536607	T	C	0.3487	0.0548	1.39601e-10	6	101417409	3652	0.05419	ebi-a-GCST90001633	CD8dim NKT AC	TBNK	Absolute count	0.0125962	41.4062
rs117147408	G	A	0.6679	0.0277	1.37911e-18	6	101980039	3652	0.0755	ebi-a-GCST90001633	CD8dim NKT AC	TBNK	Absolute count	0.0240288	78.258
rs77738700	A	G	-0.3231	0.1069	2.69215e-16	11	112751407	3652	0.03929	ebi-a-GCST90001633	CD8dim NKT AC	TBNK	Absolute count	0.0199334	67.6254
rs79251210	A	G	0.5556	0.0379	1.15691e-17	6	100468602	3652	0.0646	ebi-a-GCST90001633	CD8dim NKT AC	TBNK	Absolute count	0.022512	73.9707
rs9916257	T	G	0.1472	0.5685	2.201e-09	17	33797371	3652	0.02455	ebi-a-GCST90001633	CD8dim NKT AC	TBNK	Absolute count	0.0106306	35.9511
rs11544989	G	A	0.1399	0.6125	3.55697e-08	8	145057868	3668	0.02533	ebi-a-GCST90001634	CD8dim NKT %T cell	TBNK	Relative count	0.00929059	30.5046
rs115536607	T	C	0.3978	0.0545	3.72907e-13	6	101417409	3668	0.05455	ebi-a-GCST90001634	CD8dim NKT %T cell	TBNK	Relative count	0.0163086	53.179
rs117147408	G	A	0.7354	0.0275	6.79047e-22	6	101980039	3668	0.07599	ebi-a-GCST90001634	CD8dim NKT %T cell	TBNK	Relative count	0.0289267	93.6557
rs77738700	A	G	-0.3265	0.1067	2.05779e-16	11	112751407	3668	0.03954	ebi-a-GCST90001634	CD8dim NKT %T cell	TBNK	Relative count	0.0203216	68.1857
rs79251210	A	G	0.5985	0.0378	5.80898e-20	6	100468602	3668	0.06505	ebi-a-GCST90001634	CD8dim NKT %T cell	TBNK	Relative count	0.0260565	84.6513
rs11544989	G	A	0.1407	0.6125	2.551e-08	8	145057868	3668	0.02521	ebi-a-GCST90001635	CD8dim NKT %lymphocyte	TBNK	Relative count	0.00939715	31.1489
rs115536607	T	C	0.3865	0.0545	1.34896e-12	6	101417409	3668	0.05433	ebi-a-GCST90001635	CD8dim NKT %lymphocyte	TBNK	Relative count	0.0153953	50.608
rs117147408	G	A	0.7078	0.0275	1.50591e-20	6	101980039	3668	0.07572	ebi-a-GCST90001635	CD8dim NKT %lymphocyte	TBNK	Relative count	0.0267962	87.3776
rs77738700	A	G	-0.3205	0.1067	5.3765e-16	11	112751407	3668	0.03937	ebi-a-GCST90001635	CD8dim NKT %lymphocyte	TBNK	Relative count	0.0195816	66.2713
rs79251210	A	G	0.5857	0.0378	2.47002e-19	6	100468602	3668	0.06479	ebi-a-GCST90001635	CD8dim NKT %lymphocyte	TBNK	Relative count	0.0249539	81.7212
rs9916257	T	G	0.1437	0.5684	5.79202e-09	17	33797371	3668	0.02463	ebi-a-GCST90001635	CD8dim NKT %lymphocyte	TBNK	Relative count	0.0101316	34.0396
rs34613828	T	A	0.2127	0.1952	5.12153e-12	2	87022759	3652	0.03071	ebi-a-GCST90001636	DN (CD4-CD8-) NKT AC	TBNK	Absolute count	0.0142145	47.9706
rs115536607	T	C	0.3694	0.0545	1.25314e-11	6	101417409	3668	0.05436	ebi-a-GCST90001637	DN (CD4-CD8-) NKT %T cell	TBNK	Relative count	0.0140631	46.178
rs117147408	G	A	0.7037	0.0275	2.75486e-20	6	101980039	3668	0.07581	ebi-a-GCST90001637	DN (CD4-CD8-) NKT %T cell	TBNK	Relative count	0.0264867	86.1633
rs34613828	T	A	0.2238	0.1945	7.12033e-13	2	87022759	3668	0.03107	ebi-a-GCST90001637	DN (CD4-CD8-) NKT %T cell	TBNK	Relative count	0.0156941	51.8845
rs77738700	A	G	-0.3832	0.1067	2.67979e-22	11	112751407	3668	0.0392	ebi-a-GCST90001637	DN (CD4-CD8-) NKT %T cell	TBNK	Relative count	0.0279926	95.5606
rs79251210	A	G	0.564	0.0378	5.29054e-18	6	100468602	3668	0.06488	ebi-a-GCST90001637	DN (CD4-CD8-) NKT %T cell	TBNK	Relative count	0.023139	75.5678
rs115536607	T	C	0.3576	0.0545	4.63554e-11	6	101417409	3668	0.05416	ebi-a-GCST90001638	DN (CD4-CD8-) NKT %lymphocyte	TBNK	Relative count	0.013179	43.5951
rs117147408	G	A	0.675	0.0275	6.50429e-19	6	101980039	3668	0.07557	ebi-a-GCST90001638	DN (CD4-CD8-) NKT %lymphocyte	TBNK	Relative count	0.0243702	79.7827
rs34613828	T	A	0.2167	0.1945	3.04229e-12	2	87022759	3668	0.03095	ebi-a-GCST90001638	DN (CD4-CD8-) NKT %lymphocyte	TBNK	Relative count	0.0147141	49.0226
rs77738700	A	G	-0.3774	0.1067	7.84513e-22	11	112751407	3668	0.03905	ebi-a-GCST90001638	DN (CD4-CD8-) NKT %lymphocyte	TBNK	Relative count	0.0271516	93.4032
rs79251210	A	G	0.5505	0.0378	2.39276e-17	6	100468602	3668	0.06465	ebi-a-GCST90001638	DN (CD4-CD8-) NKT %lymphocyte	TBNK	Relative count	0.0220446	72.5066
rs9916629	C	T	0.1378	0.5123	1.54e-08	17	33796260	3668	0.02431	ebi-a-GCST90001638	DN (CD4-CD8-) NKT %lymphocyte	TBNK	Relative count	0.00948867	32.1313
rs17824379	G	A	-1.353	0.0027	2.63403e-09	3	5810961	3653	0.2268	ebi-a-GCST90001639	CD3- lymphocyte AC	TBNK	Absolute count	0.0098586	35.5885
rs4796089	C	T	0.2194	0.134	2.98903e-09	17	33814758	3669	0.0369	ebi-a-GCST90001641	CD3- lymphocyte %leukocyte	TBNK	Relative count	0.0111719	35.3525
rs12865434	G	A	0.1537	0.4777	1.834e-10	13	108970631	3653	0.02404	ebi-a-GCST90001642	B cell AC	TBNK	Absolute count	0.0117883	40.877
rs11954223	A	G	2.135	0.001	4.36204e-09	5	67413499	3669	0.3629	ebi-a-GCST90001643	B cell % CD3- lymphocyte	TBNK	Relative count	0.00910733	34.6116
rs9520836	G	A	0.1363	0.4999	8.45006e-09	13	108957063	3669	0.02361	ebi-a-GCST90001643	B cell % CD3- lymphocyte	TBNK	Relative count	0.00928884	33.3273
rs9916257	T	G	0.1693	0.5685	1.08393e-12	17	33797371	3669	0.0237	ebi-a-GCST90001643	B cell % CD3- lymphocyte	TBNK	Relative count	0.0140623	51.029
rs12874404	G	A	0.2272	0.319	8.99498e-18	13	108993494	3669	0.02633	ebi-a-GCST90001644	B cell %lymphocyte	TBNK	Relative count	0.0224277	74.4586
rs66777340	T	C	-0.1493	0.4842	7.62904e-10	17	2716327	3669	0.02419	ebi-a-GCST90001644	B cell %lymphocyte	TBNK	Relative count	0.0111341	38.0932
rs183053322	T	C	-0.3926	0.0356	3.83001e-09	1	25076059	3653	0.06648	ebi-a-GCST90001645	NK AC	TBNK	Absolute count	0.0105837	34.8753
rs7216096	A	G	0.2022	0.1622	6.55104e-10	17	33772954	3653	0.03265	ebi-a-GCST90001645	NK AC	TBNK	Absolute count	0.0111118	38.3527
rs9916257	T	G	-0.2005	0.5686	8.82064e-17	17	33797371	3653	0.02398	ebi-a-GCST90001645	NK AC	TBNK	Absolute count	0.0197218	69.9086
rs11954223	A	G	-2.093	0.001	9.93002e-09	5	67413499	3669	0.3644	ebi-a-GCST90001646	NK %CD3- lymphocyte	TBNK	Relative count	0.00875254	32.99
rs12874404	G	A	-0.1456	0.319	1.60398e-08	13	108993494	3669	0.02572	ebi-a-GCST90001646	NK %CD3- lymphocyte	TBNK	Relative count	0.00921066	32.0465
rs183053322	T	C	-0.4163	0.0354	3.35097e-10	1	25076059	3669	0.06609	ebi-a-GCST90001646	NK %CD3- lymphocyte	TBNK	Relative count	0.0118357	39.6772
rs7218011	G	A	0.1822	0.1634	1.741e-08	17	33773022	3669	0.03225	ebi-a-GCST90001646	NK %CD3- lymphocyte	TBNK	Relative count	0.00907605	31.9181
rs9916257	T	G	-0.1909	0.5685	1.21088e-15	17	33797371	3669	0.02375	ebi-a-GCST90001646	NK %CD3- lymphocyte	TBNK	Relative count	0.0178794	64.6078
rs10512469	T	C	0.249	0.1639	1.97606e-15	17	33770802	3669	0.03122	ebi-a-GCST90001647	NK %lymphocyte	TBNK	Relative count	0.0169928	63.6111
rs183053322	T	C	-0.408	0.0354	2.51299e-10	1	25076059	3669	0.06431	ebi-a-GCST90001647	NK %lymphocyte	TBNK	Relative count	0.0113684	40.2498
rs9916257	T	G	-0.2323	0.5685	1.51391e-23	17	33797371	3669	0.02306	ebi-a-GCST90001647	NK %lymphocyte	TBNK	Relative count	0.0264752	101.48
rs71632989	G	T	-0.6984	0.2473	2.05116e-136	1	161533055	3580	0.02689	ebi-a-GCST90001648	HLA DR+ NK AC	TBNK	Absolute count	0.181587	674.57
rs71639910	A	G	-0.3019	0.0686	1.153e-09	1	161937774	3580	0.04947	ebi-a-GCST90001648	HLA DR+ NK AC	TBNK	Absolute count	0.0116471	37.2428
rs509749	G	A	-0.1543	0.4066	5.41302e-09	1	160793560	3596	0.02638	ebi-a-GCST90001649	HLA DR+ NK %NK	TBNK	Relative count	0.0114889	34.2123
rs71632989	G	T	-0.6848	0.2474	1.30317e-124	1	161533055	3596	0.02772	ebi-a-GCST90001649	HLA DR+ NK %NK	TBNK	Relative count	0.174631	610.297
rs7180804	A	G	-0.2525	0.2162	8.73575e-17	15	80259074	3596	0.03019	ebi-a-GCST90001649	HLA DR+ NK %NK	TBNK	Relative count	0.021608	69.9514
rs865239	G	A	-0.1371	0.5004	4.96604e-08	1	156896164	3596	0.02509	ebi-a-GCST90001649	HLA DR+ NK %NK	TBNK	Relative count	0.0093982	29.8589
rs9916257	T	G	0.1457	0.5698	6.72094e-09	17	33797371	3596	0.02506	ebi-a-GCST90001649	HLA DR+ NK %NK	TBNK	Relative count	0.0104074	33.8031
rs509749	G	A	-0.1613	0.4066	4.80098e-10	1	160793560	3596	0.02585	ebi-a-GCST90001650	HLA DR+ NK %CD3- lymphocyte	TBNK	Relative count	0.0125549	38.9357
rs71632979	G	A	-0.7124	0.2474	9.977e-142	1	161526397	3596	0.02686	ebi-a-GCST90001650	HLA DR+ NK %CD3- lymphocyte	TBNK	Relative count	0.188991	703.454
rs77650974	A	G	0.1512	0.3227	1.25101e-08	18	12394263	3669	0.0265	ebi-a-GCST90001652	Granulocyte %leukocyte	TBNK	Relative count	0.00999341	32.5546
rs4796089	C	T	-0.2435	0.1343	6.12915e-11	17	33814758	3440	0.0371	ebi-a-GCST90001653	CD28- DN (CD4-CD8-) %DN	Treg	Relative count	0.0137871	43.0775
rs6710361	A	G	0.1921	0.1991	1.44601e-09	2	87047145	3408	0.03166	ebi-a-GCST90001654	CD28- DN (CD4-CD8-) AC	Treg	Absolute count	0.0117689	36.8157
rs9896155	G	A	0.1857	0.6743	5.64417e-12	17	33794697	3408	0.02686	ebi-a-GCST90001654	CD28- DN (CD4-CD8-) AC	Treg	Absolute count	0.0151469	47.7982
rs34546581	A	G	0.1659	0.1927	8.92401e-09	2	87021659	3440	0.02878	ebi-a-GCST90001655	CD28+ DN (CD4-CD8-) %T cell	Treg	Relative count	0.00856327	33.2285
rs4796089	C	T	0.2435	0.1343	6.12915e-11	17	33814758	3440	0.0371	ebi-a-GCST90001656	CD28+ DN (CD4-CD8-) %DN	Treg	Relative count	0.0137871	43.0775
rs10736092	G	A	1.014	0.469	1e-200	10	97570315	3440	0.01774	ebi-a-GCST90001658	CD39+ CD4+ %T cell	Treg	Relative count	0.512122	3267.15
rs10786199	A	G	-0.2028	0.2888	1.62106e-13	10	97069472	3440	0.02738	ebi-a-GCST90001658	CD39+ CD4+ %T cell	Treg	Relative count	0.0168949	54.8617
rs10882701	C	A	-0.3969	0.5141	3.17322e-60	10	97741071	3440	0.02378	ebi-a-GCST90001658	CD39+ CD4+ %T cell	Treg	Relative count	0.0787022	278.573
rs12268044	T	C	-0.172	0.3438	3.155e-11	10	98794615	3440	0.02583	ebi-a-GCST90001658	CD39+ CD4+ %T cell	Treg	Relative count	0.0133484	44.3413
rs72809762	T	C	0.4022	0.0674	1.17598e-16	10	97294154	3440	0.0483	ebi-a-GCST90001658	CD39+ CD4+ %T cell	Treg	Relative count	0.0203362	69.341
rs7918541	G	A	-0.5209	0.9472	2.85825e-22	10	98168559	3440	0.0533	ebi-a-GCST90001658	CD39+ CD4+ %T cell	Treg	Relative count	0.0271403	95.5112
rs10736092	G	A	1.023	0.469	1e-200	10	97570315	3440	0.01758	ebi-a-GCST90001659	CD39+ CD4+ %CD4+	Treg	Relative count	0.521253	3386.21
rs10786199	A	G	-0.2039	0.2888	1.20698e-13	10	97069472	3440	0.02738	ebi-a-GCST90001659	CD39+ CD4+ %CD4+	Treg	Relative count	0.0170786	55.4584
rs10882701	C	A	-0.3997	0.5141	4.54255e-61	10	97741071	3440	0.02377	ebi-a-GCST90001659	CD39+ CD4+ %CD4+	Treg	Relative count	0.0798165	282.755
rs12268044	T	C	-0.1834	0.3438	1.44112e-12	10	98794615	3440	0.02581	ebi-a-GCST90001659	CD39+ CD4+ %CD4+	Treg	Relative count	0.0151765	50.492
rs72809762	T	C	0.4246	0.0674	2.12324e-18	10	97294154	3440	0.04825	ebi-a-GCST90001659	CD39+ CD4+ %CD4+	Treg	Relative count	0.0226645	77.44
rs7918541	G	A	-0.5584	0.9472	2.15278e-25	10	98168559	3440	0.05319	ebi-a-GCST90001659	CD39+ CD4+ %CD4+	Treg	Relative count	0.0311886	110.212
rs10786199	A	G	-0.2188	0.2895	3.14268e-14	10	97069472	3408	0.02869	ebi-a-GCST90001660	CD39+ CD4+ AC	Treg	Absolute count	0.0196942	58.1612
rs10882701	C	A	-0.4118	0.5139	3.85301e-59	10	97741071	3408	0.0249	ebi-a-GCST90001660	CD39+ CD4+ AC	Treg	Absolute count	0.0847241	273.51
rs12268044	T	C	-0.1846	0.3446	1.17706e-11	10	98794615	3408	0.02711	ebi-a-GCST90001660	CD39+ CD4+ AC	Treg	Absolute count	0.0153927	46.3665
rs141018090	T	G	0.5248	0.0524	1.13501e-20	10	98169221	3408	0.05593	ebi-a-GCST90001660	CD39+ CD4+ AC	Treg	Absolute count	0.027351	88.0436
rs72809762	T	C	0.4486	0.0675	1.11789e-18	10	97294154	3408	0.05056	ebi-a-GCST90001660	CD39+ CD4+ AC	Treg	Absolute count	0.0253338	78.7235
rs117147408	G	A	0.4819	0.0273	1.46599e-09	6	101980039	3440	0.07946	ebi-a-GCST90001661	CD28- CD8dim %T cell	Treg	Relative count	0.0123335	36.7804
rs12986962	G	A	-0.1604	0.2827	1.54099e-08	2	111808558	3440	0.02829	ebi-a-GCST90001661	CD28- CD8dim %T cell	Treg	Relative count	0.0104343	32.1472
rs4796089	C	T	-0.2225	0.1343	3.91201e-09	17	33814758	3440	0.0377	ebi-a-GCST90001661	CD28- CD8dim %T cell	Treg	Relative count	0.0115115	34.8319
rs4796089	C	T	-0.2283	0.1343	4.32195e-10	17	33814758	3440	0.03646	ebi-a-GCST90001662	CD28- CD8dim %CD8dim	Treg	Relative count	0.0121195	39.2083
rs12986962	G	A	-0.1568	0.2826	3.58501e-08	2	111808558	3408	0.0284	ebi-a-GCST90001663	CD28- CD8dim AC	Treg	Absolute count	0.00996909	30.4828
rs58745116	A	G	0.1662	0.5219	1.05201e-10	17	33803592	3408	0.02565	ebi-a-GCST90001663	CD28- CD8dim AC	Treg	Absolute count	0.0137847	41.9843
rs113435341	G	A	2.157	0.0032	2.96415e-25	1	198151688	3440	0.2061	ebi-a-GCST90001664	CD28+ CD45RA+ CD8dim %T cell	Treg	Relative count	0.0296817	109.533
rs11579717	A	G	1.303	0.0044	1.01508e-13	1	199999121	3440	0.1744	ebi-a-GCST90001664	CD28+ CD45RA+ CD8dim %T cell	Treg	Relative count	0.014875	55.8208
rs116794175	C	T	1.164	0.0042	1.30101e-10	1	194010208	3440	0.1805	ebi-a-GCST90001664	CD28+ CD45RA+ CD8dim %T cell	Treg	Relative count	0.0113333	41.5864
rs12712610	G	A	0.1724	0.2977	2.273e-11	2	38897249	3440	0.02569	ebi-a-GCST90001664	CD28+ CD45RA+ CD8dim %T cell	Treg	Relative count	0.0124281	45.0346
rs4832054	A	G	0.1726	0.243	2.208e-10	2	87058580	3440	0.02712	ebi-a-GCST90001664	CD28+ CD45RA+ CD8dim %T cell	Treg	Relative count	0.0109601	40.5044
rs79827501	T	G	-0.267	0.0731	3.34103e-09	2	38431267	3440	0.04503	ebi-a-GCST90001664	CD28+ CD45RA+ CD8dim %T cell	Treg	Relative count	0.00966057	35.1576
rs11579717	A	G	1.307	0.0044	2.37411e-12	1	199999121	3440	0.1858	ebi-a-GCST90001665	CD28+ CD45RA+ CD8dim %CD8dim	Treg	Relative count	0.0149664	49.4834
rs116794175	C	T	1.191	0.0042	5.92107e-10	1	194010208	3440	0.1918	ebi-a-GCST90001665	CD28+ CD45RA+ CD8dim %CD8dim	Treg	Relative count	0.0118652	38.559
rs12712610	G	A	0.1611	0.2977	3.79603e-09	2	38897249	3440	0.02726	ebi-a-GCST90001665	CD28+ CD45RA+ CD8dim %CD8dim	Treg	Relative count	0.0108523	34.9252
rs146620586	T	G	2.776	0.0032	6.74528e-23	1	198524264	3440	0.2798	ebi-a-GCST90001665	CD28+ CD45RA+ CD8dim %CD8dim	Treg	Relative count	0.0491617	98.4336
rs2367376	C	T	0.1716	0.2464	2.84603e-09	2	87009742	3440	0.02881	ebi-a-GCST90001665	CD28+ CD45RA+ CD8dim %CD8dim	Treg	Relative count	0.0109357	35.4771
rs112637846	A	C	3.334	0.0003	2.75797e-08	6	149114553	3408	0.5986	ebi-a-GCST90001666	CD28+ CD45RA+ CD8dim AC	Treg	Absolute count	0.00666733	31.0211
rs11579717	A	G	1.176	0.0044	1.76889e-12	1	199999121	3408	0.1662	ebi-a-GCST90001666	CD28+ CD45RA+ CD8dim AC	Treg	Absolute count	0.0121166	50.0671
rs116794175	C	T	1.018	0.0043	3.23303e-09	1	194010208	3408	0.1715	ebi-a-GCST90001666	CD28+ CD45RA+ CD8dim AC	Treg	Absolute count	0.00887406	35.2344
rs12314907	G	A	8.184		2.27101e-08	12	79661771	3408	1.461	ebi-a-GCST90001666	CD28+ CD45RA+ CD8dim AC	Treg	Absolute count		31.3784
rs12712610	G	A	0.1631	0.2974	2.82293e-11	2	38897249	3408	0.02442	ebi-a-GCST90001666	CD28+ CD45RA+ CD8dim AC	Treg	Absolute count	0.011117	44.6084
rs146620586	T	G	2.334	0.0032	2.12324e-20	1	198524264	3408	0.2506	ebi-a-GCST90001666	CD28+ CD45RA+ CD8dim AC	Treg	Absolute count	0.0347528	86.744
rs61038907	A	C	0.1398	0.2664	2.72101e-08	2	87061070	3408	0.02509	ebi-a-GCST90001666	CD28+ CD45RA+ CD8dim AC	Treg	Absolute count	0.00763902	31.0465
rs11579717	A	G	-1.201	0.0044	1.41906e-11	1	199999121	3440	0.1771	ebi-a-GCST90001667	CD28+ CD45RA- CD8dim %T cell	Treg	Relative count	0.0126373	45.9885
rs116759767	A	G	-0.9923	0.0049	1.45301e-08	1	189981116	3440	0.1747	ebi-a-GCST90001667	CD28+ CD45RA- CD8dim %T cell	Treg	Relative count	0.00960238	32.2627
rs146620586	T	G	-2.445	0.0032	8.18653e-20	1	198524264	3440	0.2667	ebi-a-GCST90001667	CD28+ CD45RA- CD8dim %T cell	Treg	Relative count	0.0381369	84.045
rs11579717	A	G	-1.217	0.0044	6.36356e-11	1	199999121	3440	0.1857	ebi-a-GCST90001668	CD28+ CD45RA- CD8dim %CD8dim	Treg	Relative count	0.0129762	42.9494
rs146620586	T	G	-2.425	0.0032	7.43875e-18	1	198524264	3440	0.2802	ebi-a-GCST90001668	CD28+ CD45RA- CD8dim %CD8dim	Treg	Relative count	0.0375156	74.9009
rs11579717	A	G	-1.125	0.0044	3.1798e-11	1	199999121	3408	0.169	ebi-a-GCST90001669	CD28+ CD45RA- CD8dim AC	Treg	Absolute count	0.0110885	44.313
rs138915779	A	C	-1.228	0.0034	3.73697e-09	1	190079170	3408	0.2078	ebi-a-GCST90001669	CD28+ CD45RA- CD8dim AC	Treg	Absolute count	0.0102194	34.9225
rs146620586	T	G	-2.476	0.0032	3.56287e-22	1	198524264	3408	0.254	ebi-a-GCST90001669	CD28+ CD45RA- CD8dim AC	Treg	Absolute count	0.0391101	95.0241
rs10736092	G	A	1.01	0.469	1e-200	10	97570315	3440	0.01914	ebi-a-GCST90001670	CD39+ CD8br %T cell	Treg	Relative count	0.508089	2784.57
rs111534725	T	G	0.7307	0.041	4.66445e-29	10	98139264	3440	0.06471	ebi-a-GCST90001670	CD39+ CD8br %T cell	Treg	Relative count	0.0419866	127.507
rs117648214	T	C	1.27	0.0029	2.14398e-08	10	98816434	3440	0.2262	ebi-a-GCST90001670	CD39+ CD8br %T cell	Treg	Relative count	0.00932769	31.5226
rs11818051	T	C	0.6769	0.0317	9.34545e-20	10	97972294	3440	0.07397	ebi-a-GCST90001670	CD39+ CD8br %T cell	Treg	Relative count	0.0281286	83.7409
rs12778618	C	T	0.8332	0.0462	1.22687e-41	10	95633120	3440	0.06081	ebi-a-GCST90001670	CD39+ CD8br %T cell	Treg	Relative count	0.0611826	187.736
rs17111341	C	T	0.6237	0.0667	9.80167e-33	10	97881031	3440	0.0518	ebi-a-GCST90001670	CD39+ CD8br %T cell	Treg	Relative count	0.0484316	144.975
rs72812685	A	G	0.6459	0.0483	1.13188e-27	10	95845989	3440	0.05873	ebi-a-GCST90001670	CD39+ CD8br %T cell	Treg	Relative count	0.0383537	120.951
rs111534725	T	G	0.7675	0.041	7.27445e-32	10	98139264	3440	0.06467	ebi-a-GCST90001671	CD39+ CD8br %CD8br	Treg	Relative count	0.0463222	140.848
rs11818051	T	C	0.6977	0.0317	7.7464e-21	10	97972294	3440	0.07403	ebi-a-GCST90001671	CD39+ CD8br %CD8br	Treg	Relative count	0.0298839	88.8223
rs12778618	C	T	0.8186	0.0462	5.06524e-40	10	95633120	3440	0.06103	ebi-a-GCST90001671	CD39+ CD8br %CD8br	Treg	Relative count	0.0590572	179.911
rs146426185	C	A	-0.3008	0.0635	1.639e-08	10	99452494	3440	0.05314	ebi-a-GCST90001671	CD39+ CD8br %CD8br	Treg	Relative count	0.0107614	32.0415
rs17111341	C	T	0.6402	0.0667	2.58881e-34	10	97881031	3440	0.05184	ebi-a-GCST90001671	CD39+ CD8br %CD8br	Treg	Relative count	0.051028	152.511
rs2901833	A	G	0.2205	0.383	1.73301e-16	10	96998591	3440	0.02662	ebi-a-GCST90001671	CD39+ CD8br %CD8br	Treg	Relative count	0.022979	68.6122
rs72812685	A	G	0.6238	0.0483	7.75354e-26	10	95845989	3440	0.05887	ebi-a-GCST90001671	CD39+ CD8br %CD8br	Treg	Relative count	0.035774	112.28
rs10748649	C	A	1.01	0.469	1e-200	10	97601703	3408	0.01968	ebi-a-GCST90001672	CD39+ CD8br AC	Treg	Absolute count	0.508089	2633.86
rs111534725	T	G	0.7282	0.0409	5.68853e-28	10	98139264	3408	0.06583	ebi-a-GCST90001672	CD39+ CD8br AC	Treg	Absolute count	0.0416024	122.364
rs11818051	T	C	0.7156	0.0317	2.78676e-21	10	97972294	3408	0.07506	ebi-a-GCST90001672	CD39+ CD8br AC	Treg	Absolute count	0.0314369	90.8916
rs12778618	C	T	0.8528	0.0461	3.22701e-42	10	95633120	3408	0.06178	ebi-a-GCST90001672	CD39+ CD8br AC	Treg	Absolute count	0.0639629	190.545
rs12778797	C	T	0.2118	0.3841	7.19283e-15	10	96998688	3408	0.0271	ebi-a-GCST90001672	CD39+ CD8br AC	Treg	Absolute count	0.0212244	61.082
rs17111341	C	T	0.6424	0.0668	1.4471e-33	10	97881031	3408	0.05263	ebi-a-GCST90001672	CD39+ CD8br AC	Treg	Absolute count	0.0514508	148.986
rs72812685	A	G	0.6785	0.0481	1.48594e-29	10	95845989	3408	0.05954	ebi-a-GCST90001672	CD39+ CD8br AC	Treg	Absolute count	0.0421567	129.862
rs61839660	T	C	0.3212	0.0541	3.41099e-08	10	6094697	3162	0.05805	ebi-a-GCST90001679	CD25++ CD8br %T cell	Treg	Relative count	0.010559	30.6159
rs78667279	A	G	-0.7401	0.0096	1.367e-08	2	54957709	3162	0.13	ebi-a-GCST90001679	CD25++ CD8br %T cell	Treg	Relative count	0.0104158	32.4111
rs72915529	A	G	-0.7447	0.0103	3.00497e-09	2	54970478	3162	0.1252	ebi-a-GCST90001680	CD25++ CD8br %CD8br	Treg	Relative count	0.0113066	35.3797
rs1403755	T	C	0.2696	0.0864	8.818e-09	18	30263492	3130	0.04674	ebi-a-GCST90001681	CD25++ CD8br AC	Treg	Absolute count	0.0114747	33.2707
rs2875404	T	C	-0.1537	0.657	3.159e-08	3	76674553	3130	0.02772	ebi-a-GCST90001681	CD25++ CD8br AC	Treg	Absolute count	0.0106472	30.7441
rs78667279	A	G	-0.7492	0.0096	1.323e-08	2	54957709	3130	0.1315	ebi-a-GCST90001681	CD25++ CD8br AC	Treg	Absolute count	0.0106735	32.4597
rs4796089	C	T	-0.2034	0.1343	1.35301e-09	17	33814758	3440	0.03346	ebi-a-GCST90001686	CD28- CD8br %CD8br	Treg	Relative count	0.00962001	36.953
rs7728865	A	G	-0.2169	0.1019	9.94604e-09	5	59819941	3440	0.03774	ebi-a-GCST90001686	CD28- CD8br %CD8br	Treg	Relative count	0.00861089	33.0305
rs36058358	A	G	-0.22	0.2229	6.67898e-09	6	32636282	3408	0.03784	ebi-a-GCST90001687	CD28- CD8br AC	Treg	Absolute count	0.0167673	33.8021
rs4796089	C	T	-0.2103	0.1339	1.89998e-08	17	33814758	3408	0.03733	ebi-a-GCST90001687	CD28- CD8br AC	Treg	Absolute count	0.0102579	31.7368
rs111283043	C	A	4.463	0.0001	1.90498e-08	16	79205197	3440	0.7922	ebi-a-GCST90001688	CD28+ CD45RA+ CD8br %T cell	Treg	Relative count	0.00398328	31.7383
rs112258643	T	C	3.436	0.0001	1.25401e-08	12	55672838	3440	0.6021	ebi-a-GCST90001688	CD28+ CD45RA+ CD8br %T cell	Treg	Relative count	0.00236098	32.5663
rs112571466	G	A	3.787	0.0001	2.43602e-08	7	111704231	3440	0.6773	ebi-a-GCST90001688	CD28+ CD45RA+ CD8br %T cell	Treg	Relative count	0.00286799	31.2628
rs113447229	C	T	4.765	0.0001	1.91801e-08	9	105346840	3440	0.8459	ebi-a-GCST90001688	CD28+ CD45RA+ CD8br %T cell	Treg	Relative count	0.00454059	31.7313
rs115077170	G	T	7.992		1.36801e-08	2	53872294	3440	1.404	ebi-a-GCST90001688	CD28+ CD45RA+ CD8br %T cell	Treg	Relative count		32.4024
rs115218435	G	T	4.272	0.0001	1.60299e-08	4	67836131	3440	0.7543	ebi-a-GCST90001688	CD28+ CD45RA+ CD8br %T cell	Treg	Relative count	0.00364963	32.0756
rs116562707	G	A	0.4024	0.0192	3.96899e-09	6	31360602	3440	0.06819	ebi-a-GCST90001688	CD28+ CD45RA+ CD8br %T cell	Treg	Relative count	0.00609856	34.8237
rs116767883	T	C	9.1		9.87711e-09	6	24745313	3440	1.583	ebi-a-GCST90001688	CD28+ CD45RA+ CD8br %T cell	Treg	Relative count		33.0462
rs116984539	T	C	8.74		1.83e-08	13	22348885	3440	1.55	ebi-a-GCST90001688	CD28+ CD45RA+ CD8br %T cell	Treg	Relative count		31.795
rs117475733	T	C	1.818	0.0004	1.17101e-09	6	148775706	3440	0.2979	ebi-a-GCST90001688	CD28+ CD45RA+ CD8br %T cell	Treg	Relative count	0.00264304	37.2432
rs117494082	A	G	3.894	0.0001	1.935e-08	14	56862154	3440	0.6914	ebi-a-GCST90001688	CD28+ CD45RA+ CD8br %T cell	Treg	Relative count	0.00303234	31.72
rs117927481	A	G	3.783	0.0001	1.62701e-08	12	49315200	3440	0.6683	ebi-a-GCST90001688	CD28+ CD45RA+ CD8br %T cell	Treg	Relative count	0.00286193	32.0427
rs118016388	C	T	7.82		4.26904e-08	12	28662288	3440	1.424	ebi-a-GCST90001688	CD28+ CD45RA+ CD8br %T cell	Treg	Relative count		30.1574
rs12755474	G	A	6.643	0.0001	3.21603e-08	1	216352525	3440	1.199	ebi-a-GCST90001688	CD28+ CD45RA+ CD8br %T cell	Treg	Relative count	0.00882501	30.6966
rs137858581	C	T	3.974	0.0001	4.54098e-08	5	173002007	3440	0.7251	ebi-a-GCST90001688	CD28+ CD45RA+ CD8br %T cell	Treg	Relative count	0.00315822	30.0372
rs142208889	T	C	3.814	0.0001	8.681e-09	19	51829114	3440	0.6612	ebi-a-GCST90001688	CD28+ CD45RA+ CD8br %T cell	Treg	Relative count	0.00290903	33.2733
rs142530179	G	A	3.783	0.0001	1.62499e-08	1	62672889	3440	0.6683	ebi-a-GCST90001688	CD28+ CD45RA+ CD8br %T cell	Treg	Relative count	0.00286193	32.0427
rs142967914	C	G	3.794	0.0001	1.438e-08	9	12800264	3440	0.6676	ebi-a-GCST90001688	CD28+ CD45RA+ CD8br %T cell	Treg	Relative count	0.0028786	32.297
rs143498795	A	C	3.717	0.0001	3.11301e-08	8	140342260	3440	0.67	ebi-a-GCST90001688	CD28+ CD45RA+ CD8br %T cell	Treg	Relative count	0.00276294	30.7777
rs144591335	G	A	3.946	0.0001	1.59698e-08	16	59010741	3440	0.6967	ebi-a-GCST90001688	CD28+ CD45RA+ CD8br %T cell	Treg	Relative count	0.00311387	32.0791
rs145827119	T	C	4.893	0.0001	5.91494e-09	20	57132122	3440	0.8386	ebi-a-GCST90001688	CD28+ CD45RA+ CD8br %T cell	Treg	Relative count	0.00478781	34.044
rs146985291	G	A	6.493	0.0001	8.688e-09	3	170169608	3440	1.126	ebi-a-GCST90001688	CD28+ CD45RA+ CD8br %T cell	Treg	Relative count	0.00843097	33.2517
rs149023182	G	A	4.52	0.0001	1.13399e-08	1	232754676	3440	0.7897	ebi-a-GCST90001688	CD28+ CD45RA+ CD8br %T cell	Treg	Relative count	0.00408567	32.7607
rs149926070	A	G	3.533	0.0001	3.11602e-08	21	41143748	3440	0.6368	ebi-a-GCST90001688	CD28+ CD45RA+ CD8br %T cell	Treg	Relative count	0.00249617	30.7809
rs182236332	G	A	4.848	0.0001	2.34202e-09	7	124954943	3440	0.8097	ebi-a-GCST90001688	CD28+ CD45RA+ CD8br %T cell	Treg	Relative count	0.00470015	35.849
rs184082746	C	T	4.025	0.0001	3.58897e-10	7	92791863	3440	0.6399	ebi-a-GCST90001688	CD28+ CD45RA+ CD8br %T cell	Treg	Relative count	0.0032398	39.5647
rs188748536	C	T	13.7		5.05999e-10	19	8271140	3440	2.197	ebi-a-GCST90001688	CD28+ CD45RA+ CD8br %T cell	Treg	Relative count		38.8849
rs189801254	A	C	4.11	0.0001	1.59901e-08	10	68336237	3440	0.7256	ebi-a-GCST90001688	CD28+ CD45RA+ CD8br %T cell	Treg	Relative count	0.00337808	32.084
rs58471414	G	T	3.833	0.0001	1.62701e-08	14	28349764	3440	0.6771	ebi-a-GCST90001688	CD28+ CD45RA+ CD8br %T cell	Treg	Relative count	0.00293808	32.0459
rs76325389	G	A	4.877	0.0001	1.53299e-08	9	122676137	3440	0.8599	ebi-a-GCST90001688	CD28+ CD45RA+ CD8br %T cell	Treg	Relative count	0.00475655	32.1669
rs76604940	C	A	3.867	0.0001	1.58899e-08	4	31397782	3440	0.6826	ebi-a-GCST90001688	CD28+ CD45RA+ CD8br %T cell	Treg	Relative count	0.00299044	32.0934
rs77935824	G	A	3.755	0.0001	1.71601e-08	18	68968361	3440	0.6644	ebi-a-GCST90001688	CD28+ CD45RA+ CD8br %T cell	Treg	Relative count	0.00281972	31.9419
rs80194890	G	T	4.68	0.0001	8.64809e-09	10	91332621	3440	0.8111	ebi-a-GCST90001688	CD28+ CD45RA+ CD8br %T cell	Treg	Relative count	0.00438004	33.2922
rs9592479	C	G	4.763	0.0001	1.65101e-08	13	67157607	3440	0.8417	ebi-a-GCST90001688	CD28+ CD45RA+ CD8br %T cell	Treg	Relative count	0.00453678	32.0219
rs17583875	A	G	0.9979	0.0029	8.81901e-09	1	197924770	3440	0.1731	ebi-a-GCST90001689	CD28+ CD45RA+ CD8br %CD8br	Treg	Relative count	0.00575892	33.2338
rs11896593	C	G	0.1051	0.3706	1.16799e-08	2	38925155	3408	0.01838	ebi-a-GCST90001690	CD28+ CD45RA+ CD8br AC	Treg	Absolute count	0.00515309	32.6975
rs12901644	T	C	-0.1685	0.0929	3.80303e-08	15	36456429	3408	0.03056	ebi-a-GCST90001690	CD28+ CD45RA+ CD8br AC	Treg	Absolute count	0.00478521	30.4014
rs116794175	C	T	-1.073	0.0042	4.98506e-08	1	194010208	3440	0.1963	ebi-a-GCST90001691	CD28+ CD45RA- CD8br %T cell	Treg	Relative count	0.00963054	29.8785
rs17583875	A	G	-2.154	0.0029	8.59607e-21	1	197924770	3440	0.2288	ebi-a-GCST90001691	CD28+ CD45RA- CD8br %T cell	Treg	Relative count	0.0268323	88.6297
rs60220946	T	C	-0.5154	0.0212	3.039e-09	1	193505625	3440	0.0867	ebi-a-GCST90001691	CD28+ CD45RA- CD8br %T cell	Treg	Relative count	0.0110242	35.3387
rs1051488	T	C	0.2395	0.7693	8.82064e-13	6	31322911	3440	0.03338	ebi-a-GCST90001692	CD28+ CD45RA- CD8br %CD8br	Treg	Relative count	0.0203603	51.48
rs11579717	A	G	-1.249	0.0044	3.54568e-11	1	199999121	3440	0.188	ebi-a-GCST90001692	CD28+ CD45RA- CD8br %CD8br	Treg	Relative count	0.0136676	44.1376
rs146620586	T	G	-2.596	0.0032	8.25848e-20	1	198524264	3440	0.2832	ebi-a-GCST90001692	CD28+ CD45RA- CD8br %CD8br	Treg	Relative count	0.042993	84.0278
rs4368632	C	G	0.1446	0.623	2.57798e-08	4	78946913	3440	0.0259	ebi-a-GCST90001692	CD28+ CD45RA- CD8br %CD8br	Treg	Relative count	0.00982191	31.17
rs113435341	G	A	-2.048	0.0032	1.826e-19	1	198151688	3408	0.2256	ebi-a-GCST90001693	CD28+ CD45RA- CD8br AC	Treg	Absolute count	0.0267576	82.4103
rs11579717	A	G	-1.253	0.0044	5.53095e-11	1	199999121	3408	0.1905	ebi-a-GCST90001693	CD28+ CD45RA- CD8br AC	Treg	Absolute count	0.0137553	43.2626
rs139249541	G	A	0.4291	0.0312	1.477e-08	6	102294761	3440	0.07557	ebi-a-GCST90001694	CD28- DN (CD4-CD8-) %T cell	Treg	Relative count	0.011131	32.2417
rs6755452	G	T	0.2159	0.189	5.00495e-11	2	87035076	3440	0.03275	ebi-a-GCST90001694	CD28- DN (CD4-CD8-) %T cell	Treg	Relative count	0.0142895	43.4593
rs9896155	G	A	0.1701	0.6741	5.51303e-10	17	33794697	3440	0.02733	ebi-a-GCST90001694	CD28- DN (CD4-CD8-) %T cell	Treg	Relative count	0.012713	38.7373
rs111417549	T	C	303.3	0.0006	1.95398e-08	11	36584481	3408	53.88	ebi-a-GCST90001695	CD45RA- CD28- CD8br AC	Treg	Absolute count	110.323	31.6876
rs111953852	G	A	137.6	0.0025	1.821e-08	14	84194540	3408	24.38	ebi-a-GCST90001695	CD45RA- CD28- CD8br AC	Treg	Absolute count	94.4321	31.8544
rs111978771	C	T	123.8	0.0043	3.21403e-10	1	21025910	3408	19.64	ebi-a-GCST90001695	CD45RA- CD28- CD8br AC	Treg	Absolute count	131.241	39.7336
rs112568609	T	C	87.63	0.0076	9.60196e-09	15	27818525	3408	15.24	ebi-a-GCST90001695	CD45RA- CD28- CD8br AC	Treg	Absolute count	115.834	33.0625
rs112839187	A	G	444.1	0.0003	7.31493e-09	2	238422350	3408	76.59	ebi-a-GCST90001695	CD45RA- CD28- CD8br AC	Treg	Absolute count	118.299	33.6215
rs112857714	T	C	286.9	0.0009	2.84302e-10	6	148462118	3408	45.35	ebi-a-GCST90001695	CD45RA- CD28- CD8br AC	Treg	Absolute count	148.028	40.0227
rs113432575	T	C	345.8	0.0006	1.48201e-09	21	30128360	3408	57.03	ebi-a-GCST90001695	CD45RA- CD28- CD8br AC	Treg	Absolute count	143.407	36.7657
rs113819655	T	C	442.7	0.0004	3.90301e-12	13	100586942	3408	63.56	ebi-a-GCST90001695	CD45RA- CD28- CD8br AC	Treg	Absolute count	156.724	48.5122
rs114216104	T	C	591	0.0001	1.16001e-09	5	140131486	3408	96.85	ebi-a-GCST90001695	CD45RA- CD28- CD8br AC	Treg	Absolute count	69.8492	37.2371
rs114507999	A	G	176.7	0.0022	1.91902e-09	1	21892266	3408	29.35	ebi-a-GCST90001695	CD45RA- CD28- CD8br AC	Treg	Absolute count	137.078	36.2457
rs114763811	A	C	979.6	0.0001	2.51501e-09	2	191319109	3408	163.9	ebi-a-GCST90001695	CD45RA- CD28- CD8br AC	Treg	Absolute count	191.904	35.7223
rs114801643	A	C	436	0.0003	6.72295e-09	6	66316172	3408	75.02	ebi-a-GCST90001695	CD45RA- CD28- CD8br AC	Treg	Absolute count	114.023	33.7768
rs115379408	A	G	450.6	0.0003	7.79202e-09	6	18617129	3408	77.86	ebi-a-GCST90001695	CD45RA- CD28- CD8br AC	Treg	Absolute count	121.788	33.493
rs115485721	A	T	69.53	0.0139	1.86801e-09	6	65783601	3408	11.54	ebi-a-GCST90001695	CD45RA- CD28- CD8br AC	Treg	Absolute count	132.529	36.3022
rs115546994	T	A	383.2	0.0004	7.72147e-11	5	159062854	3408	58.71	ebi-a-GCST90001695	CD45RA- CD28- CD8br AC	Treg	Absolute count	117.427	42.6017
rs115954619	A	G	213	0.0015	7.23003e-09	2	174896997	3408	36.73	ebi-a-GCST90001695	CD45RA- CD28- CD8br AC	Treg	Absolute count	135.903	33.6293
rs116581718	C	T	384.3	0.0006	4.1419e-11	5	29413612	3408	58.05	ebi-a-GCST90001695	CD45RA- CD28- CD8br AC	Treg	Absolute count	177.117	43.8265
rs116876186	C	T	647.9	0.0001	6.57052e-11	17	16446446	3408	98.9	ebi-a-GCST90001695	CD45RA- CD28- CD8br AC	Treg	Absolute count	83.9465	42.9164
rs116959045	G	T	172.7	0.0022	1.118e-09	8	53929771	3408	28.26	ebi-a-GCST90001695	CD45RA- CD28- CD8br AC	Treg	Absolute count	130.943	37.3457
rs117036387	G	A	84.27	0.0075	4.03701e-08	20	3521072	3408	15.32	ebi-a-GCST90001695	CD45RA- CD28- CD8br AC	Treg	Absolute count	105.723	30.2572
rs117048727	T	C	368.8	0.0004	2.585e-08	13	44264686	3408	66.09	ebi-a-GCST90001695	CD45RA- CD28- CD8br AC	Treg	Absolute count	108.767	31.1394
rs117196114	A	G	201.5	0.0018	4.10696e-10	9	83853182	3408	32.14	ebi-a-GCST90001695	CD45RA- CD28- CD8br AC	Treg	Absolute count	145.905	39.306
rs117262195	T	C	270.5	0.0013	1.5531e-11	16	5991815	3408	39.98	ebi-a-GCST90001695	CD45RA- CD28- CD8br AC	Treg	Absolute count	189.995	45.7772
rs117271894	A	G	192.8	0.0022	1.62701e-08	8	112881674	3408	34.06	ebi-a-GCST90001695	CD45RA- CD28- CD8br AC	Treg	Absolute count	163.196	32.0424
rs117413806	C	T	364.8	0.0004	3.57001e-08	11	16290338	3408	66.04	ebi-a-GCST90001695	CD45RA- CD28- CD8br AC	Treg	Absolute count	106.421	30.5137
rs117428784	A	C	472.2	0.0004	2.03095e-11	19	43422957	3408	70.2	ebi-a-GCST90001695	CD45RA- CD28- CD8br AC	Treg	Absolute count	178.307	45.2457
rs117431224	G	A	385.7	0.0004	2.31201e-08	11	44356396	3408	68.87	ebi-a-GCST90001695	CD45RA- CD28- CD8br AC	Treg	Absolute count	118.964	31.3646
rs117469911	A	C	132.8	0.0035	1.238e-10	7	79791344	3408	20.58	ebi-a-GCST90001695	CD45RA- CD28- CD8br AC	Treg	Absolute count	123.019	41.6395
rs117514047	C	A	462.3	0.0003	2.70801e-08	21	26316207	3408	82.97	ebi-a-GCST90001695	CD45RA- CD28- CD8br AC	Treg	Absolute count	128.194	31.046
rs117785622	T	G	232.5	0.001	3.62602e-08	12	132283582	3408	42.11	ebi-a-GCST90001695	CD45RA- CD28- CD8br AC	Treg	Absolute count	108.004	30.4842
rs117804407	G	A	2185		2.46297e-08	16	5944116	3408	391	ebi-a-GCST90001695	CD45RA- CD28- CD8br AC	Treg	Absolute count		31.2284
rs12464465	A	G	189.7	0.0015	4.08602e-08	2	176542288	3408	34.49	ebi-a-GCST90001695	CD45RA- CD28- CD8br AC	Treg	Absolute count	107.796	30.2516
rs13044559	A	G	1678		3.87802e-08	20	36073660	3408	304.6	ebi-a-GCST90001695	CD45RA- CD28- CD8br AC	Treg	Absolute count		30.3476
rs137978465	A	G	641.1	0.0004	2.23821e-21	2	228411157	3408	67.08	ebi-a-GCST90001695	CD45RA- CD28- CD8br AC	Treg	Absolute count	328.676	91.3409
rs138010330	T	C	111	0.0048	1.88899e-08	1	161526187	3408	19.7	ebi-a-GCST90001695	CD45RA- CD28- CD8br AC	Treg	Absolute count	117.714	31.7478
rs138358136	T	A	726.8	0.0003	1.25893e-18	7	194075	3408	82.02	ebi-a-GCST90001695	CD45RA- CD28- CD8br AC	Treg	Absolute count	316.848	78.5218
rs138799468	T	C	791.9	0.0001	1.17409e-15	2	9441279	3408	98.43	ebi-a-GCST90001695	CD45RA- CD28- CD8br AC	Treg	Absolute count	125.409	64.727
rs138829583	A	G	463.8	0.0004	2.45697e-15	1	79094990	3408	58.31	ebi-a-GCST90001695	CD45RA- CD28- CD8br AC	Treg	Absolute count	172.02	63.2667
rs138962348	C	T	259.1	0.0007	9.69706e-09	2	146534594	3408	45.06	ebi-a-GCST90001695	CD45RA- CD28- CD8br AC	Treg	Absolute count	93.9201	33.0638
rs139457426	T	C	71.36	0.0147	9.2406e-11	12	47679643	3408	10.98	ebi-a-GCST90001695	CD45RA- CD28- CD8br AC	Treg	Absolute count	147.511	42.2382
rs139772031	G	T	550.9	0.0001	2.171e-08	3	10035985	3408	98.17	ebi-a-GCST90001695	CD45RA- CD28- CD8br AC	Treg	Absolute count	60.6921	31.4911
rs140112233	C	G	887.7	0.0001	1.32898e-09	7	115835641	3408	146	ebi-a-GCST90001695	CD45RA- CD28- CD8br AC	Treg	Absolute count	157.586	36.9681
rs140134394	C	T	151.8	0.0028	9.75596e-10	16	17341866	3408	24.76	ebi-a-GCST90001695	CD45RA- CD28- CD8br AC	Treg	Absolute count	128.681	37.5874
rs140605634	T	C	161.7	0.0025	1.32501e-09	16	68607748	3408	26.59	ebi-a-GCST90001695	CD45RA- CD28- CD8br AC	Treg	Absolute count	130.408	36.9814
rs140963286	T	C	760.9	0.0001	4.67951e-14	1	24640467	3408	100.5	ebi-a-GCST90001695	CD45RA- CD28- CD8br AC	Treg	Absolute count	115.782	57.3222
rs141023610	A	G	556.4	0.0004	4.5144e-11	3	15790899	3408	84.21	ebi-a-GCST90001695	CD45RA- CD28- CD8br AC	Treg	Absolute count	247.566	43.6563
rs141656121	T	A	754.3	0.0001	4.01606e-13	11	91872187	3408	103.6	ebi-a-GCST90001695	CD45RA- CD28- CD8br AC	Treg	Absolute count	113.782	53.0113
rs142304851	A	G	388.9	0.0006	1.36899e-09	12	8226206	3408	64.01	ebi-a-GCST90001695	CD45RA- CD28- CD8br AC	Treg	Absolute count	181.383	36.9131
rs142470414	T	C	259.6	0.0009	2.11198e-09	13	73498369	3408	43.23	ebi-a-GCST90001695	CD45RA- CD28- CD8br AC	Treg	Absolute count	121.197	36.0611
rs142522853	T	C	595.1	0.0003	1.2249e-16	7	1084031	3408	71.5	ebi-a-GCST90001695	CD45RA- CD28- CD8br AC	Treg	Absolute count	212.423	69.2736
rs142911819	A	G	320.2	0.0006	1.41501e-08	12	114081812	3408	56.32	ebi-a-GCST90001695	CD45RA- CD28- CD8br AC	Treg	Absolute count	122.96	32.3234
rs143825022	T	C	251.2	0.001	1.149e-09	8	28561116	3408	41.16	ebi-a-GCST90001695	CD45RA- CD28- CD8br AC	Treg	Absolute count	126.077	37.2468
rs143845801	C	G	271.2	0.0007	2.386e-08	7	84434549	3408	48.48	ebi-a-GCST90001695	CD45RA- CD28- CD8br AC	Treg	Absolute count	102.897	31.2935
rs144571871	G	A	725.9	0.0001	6.75772e-13	1	65133062	3408	100.6	ebi-a-GCST90001695	CD45RA- CD28- CD8br AC	Treg	Absolute count	105.376	52.0664
rs144711723	T	C	429	0.0003	1.06001e-08	2	145836600	3408	74.81	ebi-a-GCST90001695	CD45RA- CD28- CD8br AC	Treg	Absolute count	110.391	32.8848
rs144993401	A	G	1279		2.02502e-08	12	38374287	3408	227.4	ebi-a-GCST90001695	CD45RA- CD28- CD8br AC	Treg	Absolute count		31.6344
rs145336406	T	C	148.2	0.0026	4.22202e-09	6	78745175	3408	25.16	ebi-a-GCST90001695	CD45RA- CD28- CD8br AC	Treg	Absolute count	113.912	34.6957
rs146164275	G	A	262.3	0.0009	5.71202e-09	17	76005958	3408	44.92	ebi-a-GCST90001695	CD45RA- CD28- CD8br AC	Treg	Absolute count	123.731	34.0971
rs146940094	T	G	285.3	0.0007	1.66399e-09	15	94946993	3408	47.21	ebi-a-GCST90001695	CD45RA- CD28- CD8br AC	Treg	Absolute count	113.875	36.5204
rs147385696	G	C	326.5	0.0006	5.12602e-09	6	143880059	3408	55.73	ebi-a-GCST90001695	CD45RA- CD28- CD8br AC	Treg	Absolute count	127.846	34.3232
rs148362510	C	G	363.2	0.0004	1.58599e-09	18	3267975	3408	60.02	ebi-a-GCST90001695	CD45RA- CD28- CD8br AC	Treg	Absolute count	105.489	36.6184
rs148620542	T	A	358.6	0.0006	4.53733e-12	1	178035728	3408	51.64	ebi-a-GCST90001695	CD45RA- CD28- CD8br AC	Treg	Absolute count	154.22	48.2223
rs148658406	T	C	751.4	0.0001	7.82168e-14	3	153311399	3408	100.1	ebi-a-GCST90001695	CD45RA- CD28- CD8br AC	Treg	Absolute count	112.909	56.3474
rs149716976	G	A	118.8	0.0057	2.26621e-12	16	75062625	3408	16.87	ebi-a-GCST90001695	CD45RA- CD28- CD8br AC	Treg	Absolute count	159.976	49.591
rs149957527	A	G	913.1	0.0001	4.71411e-20	6	52375282	3408	98.95	ebi-a-GCST90001695	CD45RA- CD28- CD8br AC	Treg	Absolute count	166.734	85.154
rs149994650	A	C	473.4	0.0003	6.09804e-09	3	18550864	3408	81.22	ebi-a-GCST90001695	CD45RA- CD28- CD8br AC	Treg	Absolute count	134.424	33.9727
rs150383571	C	T	61.29	0.0141	4.77101e-08	14	43151367	3408	11.2	ebi-a-GCST90001695	CD45RA- CD28- CD8br AC	Treg	Absolute count	104.439	29.9463
rs150427323	A	G	352.4	0.0007	1.08593e-12	11	118189351	3408	49.32	ebi-a-GCST90001695	CD45RA- CD28- CD8br AC	Treg	Absolute count	173.738	51.0535
rs150650566	C	A	530.8	0.0004	1.80593e-19	1	83046200	3408	58.46	ebi-a-GCST90001695	CD45RA- CD28- CD8br AC	Treg	Absolute count	225.309	82.4412
rs150856260	T	C	337.2	0.0007	3.73396e-10	16	26527473	3408	53.66	ebi-a-GCST90001695	CD45RA- CD28- CD8br AC	Treg	Absolute count	159.074	39.4888
rs151120803	A	G	402.2	0.0004	4.24326e-11	9	96711406	3408	60.78	ebi-a-GCST90001695	CD45RA- CD28- CD8br AC	Treg	Absolute count	129.36	43.7888
rs151145927	A	G	613.8	0.0001	1.49899e-11	18	38375388	3408	90.65	ebi-a-GCST90001695	CD45RA- CD28- CD8br AC	Treg	Absolute count	75.3426	45.8478
rs151237482	C	A	416.3	0.0009	2.82293e-21	16	78214566	3408	43.68	ebi-a-GCST90001695	CD45RA- CD28- CD8br AC	Treg	Absolute count	311.669	90.8338
rs151288286	A	T	521.2	0.0004	3.4033e-13	2	106552757	3408	71.33	ebi-a-GCST90001695	CD45RA- CD28- CD8br AC	Treg	Absolute count	217.233	53.3905
rs16864501	A	G	760.5	0.0001	5.25291e-14	3	152385976	3408	100.6	ebi-a-GCST90001695	CD45RA- CD28- CD8br AC	Treg	Absolute count	115.66	57.1482
rs17676161	C	G	216.7	0.0013	2.326e-09	11	65259911	3408	36.18	ebi-a-GCST90001695	CD45RA- CD28- CD8br AC	Treg	Absolute count	121.934	35.8741
rs182784388	T	G	328.7	0.0006	5.39896e-09	1	18635367	3408	56.2	ebi-a-GCST90001695	CD45RA- CD28- CD8br AC	Treg	Absolute count	129.575	34.2079
rs183382760	C	A	1005	0.0003	1.39187e-14	4	116470715	3408	130	ebi-a-GCST90001695	CD45RA- CD28- CD8br AC	Treg	Absolute count	605.833	59.7648
rs186595909	A	G	402.2	0.0003	2.386e-08	15	78554710	3408	71.9	ebi-a-GCST90001695	CD45RA- CD28- CD8br AC	Treg	Absolute count	97.0298	31.2915
rs188394601	G	T	654.7	0.0003	1.05599e-08	16	70343845	3408	114.1	ebi-a-GCST90001695	CD45RA- CD28- CD8br AC	Treg	Absolute count	257.102	32.9241
rs192302673	T	C	317.4	0.0009	2.33884e-13	16	85685140	3408	43.13	ebi-a-GCST90001695	CD45RA- CD28- CD8br AC	Treg	Absolute count	181.174	54.157
rs2615702	T	C	-397.5	0.9991	2.39994e-20	16	81462243	3408	42.74	ebi-a-GCST90001695	CD45RA- CD28- CD8br AC	Treg	Absolute count	284.155	86.4978
rs34592474	C	T	256.7	0.0009	1.911e-08	7	57279055	3408	45.57	ebi-a-GCST90001695	CD45RA- CD28- CD8br AC	Treg	Absolute count	118.504	31.7317
rs34609592	A	G	420	0.0003	3.874e-09	9	136915695	3408	71.13	ebi-a-GCST90001695	CD45RA- CD28- CD8br AC	Treg	Absolute count	105.808	34.8653
rs41276984	G	C	285.3	0.0012	7.09088e-13	20	37580670	3408	39.59	ebi-a-GCST90001695	CD45RA- CD28- CD8br AC	Treg	Absolute count	195.116	51.9317
rs45507192	A	G	416.6	0.0003	2.57697e-08	10	21304171	3408	74.65	ebi-a-GCST90001695	CD45RA- CD28- CD8br AC	Treg	Absolute count	104.102	31.1443
rs55830085	T	C	548.7	0.0004	3.00802e-08	4	106862213	3408	98.8	ebi-a-GCST90001695	CD45RA- CD28- CD8br AC	Treg	Absolute count	240.761	30.843
rs55881385	T	G	721.2	0.0001	4.49573e-15	1	34724192	3408	91.57	ebi-a-GCST90001695	CD45RA- CD28- CD8br AC	Treg	Absolute count	104.015	62.0305
rs58860560	A	C	404.2	0.0003	2.088e-08	6	79460848	3408	71.96	ebi-a-GCST90001695	CD45RA- CD28- CD8br AC	Treg	Absolute count	97.9972	31.5508
rs58905133	G	A	20.08	0.3526	1.17788e-12	2	38887964	3408	2.814	ebi-a-GCST90001695	CD45RA- CD28- CD8br AC	Treg	Absolute count	184.082	50.9189
rs59236867	C	T	178.9	0.0023	9.06985e-11	8	42077996	3408	27.52	ebi-a-GCST90001695	CD45RA- CD28- CD8br AC	Treg	Absolute count	146.885	42.2594
rs59951086	C	A	347.8	0.0006	6.80597e-10	4	187679105	3408	56.2	ebi-a-GCST90001695	CD45RA- CD28- CD8br AC	Treg	Absolute count	145.071	38.2989
rs61772921	C	T	644.1	0.0001	1.37401e-09	1	80897562	3408	106	ebi-a-GCST90001695	CD45RA- CD28- CD8br AC	Treg	Absolute count	82.9647	36.9228
rs61864030	C	T	284.3	0.0006	3.68604e-08	10	133431823	3408	51.52	ebi-a-GCST90001695	CD45RA- CD28- CD8br AC	Treg	Absolute count	96.9336	30.451
rs61908026	C	G	370	0.0004	4.28302e-08	12	2808166	3408	67.38	ebi-a-GCST90001695	CD45RA- CD28- CD8br AC	Treg	Absolute count	109.476	30.1538
rs61988500	C	T	296.2	0.0007	3.93396e-09	14	86640070	3408	50.18	ebi-a-GCST90001695	CD45RA- CD28- CD8br AC	Treg	Absolute count	122.742	34.8425
rs62021713	T	C	1065	0.0001	1.78402e-09	15	50365389	3408	176.6	ebi-a-GCST90001695	CD45RA- CD28- CD8br AC	Treg	Absolute count	226.822	36.3679
rs62033204	A	T	195.7	0.0015	3.68502e-08	16	17388418	3408	35.46	ebi-a-GCST90001695	CD45RA- CD28- CD8br AC	Treg	Absolute count	114.723	30.4582
rs62369101	A	G	251.6	0.001	2.78298e-09	5	97959184	3408	42.22	ebi-a-GCST90001695	CD45RA- CD28- CD8br AC	Treg	Absolute count	126.479	35.5128
rs62409210	A	G	610.4	0.0001	1.10999e-08	4	25412773	3408	106.6	ebi-a-GCST90001695	CD45RA- CD28- CD8br AC	Treg	Absolute count	74.5102	32.788
rs62513410	A	G	75.05	0.0098	8.28705e-09	8	142607179	3408	12.99	ebi-a-GCST90001695	CD45RA- CD28- CD8br AC	Treg	Absolute count	109.315	33.3798
rs62531041	T	C	351.9	0.0006	1.67502e-09	19	48379346	3408	58.23	ebi-a-GCST90001695	CD45RA- CD28- CD8br AC	Treg	Absolute count	148.511	36.5212
rs72728362	C	T	375.7	0.0007	2.635e-10	8	127054086	3408	59.27	ebi-a-GCST90001695	CD45RA- CD28- CD8br AC	Treg	Absolute count	197.472	40.1802
rs72815709	C	T	185.1	0.0022	6.76083e-12	2	80415786	3408	26.88	ebi-a-GCST90001695	CD45RA- CD28- CD8br AC	Treg	Absolute count	150.421	47.4192
rs72847598	C	T	319.5	0.0006	1.86999e-09	17	71902183	3408	53.02	ebi-a-GCST90001695	CD45RA- CD28- CD8br AC	Treg	Absolute count	122.423	36.313
rs72929459	T	C	485.7	0.0003	3.28927e-11	2	200181613	3408	72.98	ebi-a-GCST90001695	CD45RA- CD28- CD8br AC	Treg	Absolute count	141.5	44.2923
rs74603821	C	A	591.3	0.0001	3.23303e-09	12	101714936	3408	99.63	ebi-a-GCST90001695	CD45RA- CD28- CD8br AC	Treg	Absolute count	69.9201	35.2237
rs74651043	T	A	419.1	0.0003	1.59901e-08	6	24233134	3408	73.98	ebi-a-GCST90001695	CD45RA- CD28- CD8br AC	Treg	Absolute count	105.355	32.0927
rs74902462	T	C	123.2	0.004	1.42498e-08	12	59066617	3408	21.68	ebi-a-GCST90001695	CD45RA- CD28- CD8br AC	Treg	Absolute count	120.94	32.2926
rs74932477	A	G	405.6	0.0004	5.83579e-11	2	229222112	3408	61.74	ebi-a-GCST90001695	CD45RA- CD28- CD8br AC	Treg	Absolute count	131.556	43.1581
rs75346347	T	C	88.88	0.0073	2.65901e-08	18	7862061	3408	15.94	ebi-a-GCST90001695	CD45RA- CD28- CD8br AC	Treg	Absolute count	114.493	31.0908
rs75420474	C	T	538.9	0.0003	4.02624e-13	18	39828718	3408	73.99	ebi-a-GCST90001695	CD45RA- CD28- CD8br AC	Treg	Absolute count	174.196	53.0482
rs75828981	A	G	283	0.0007	1.554e-09	2	144233823	3408	46.74	ebi-a-GCST90001695	CD45RA- CD28- CD8br AC	Treg	Absolute count	112.046	36.6603
rs75884646	A	G	186.4	0.0022	2.25996e-11	15	95776793	3408	27.77	ebi-a-GCST90001695	CD45RA- CD28- CD8br AC	Treg	Absolute count	152.541	45.0547
rs76343453	C	T	224.8	0.0018	2.834e-12	5	81353920	3408	32.07	ebi-a-GCST90001695	CD45RA- CD28- CD8br AC	Treg	Absolute count	181.599	49.1354
rs76506268	G	A	154.5	0.0032	8.23e-12	4	187981624	3408	22.53	ebi-a-GCST90001695	CD45RA- CD28- CD8br AC	Treg	Absolute count	152.281	47.0256
rs76595423	G	T	147.3	0.0035	3.92898e-10	1	102745011	3408	23.48	ebi-a-GCST90001695	CD45RA- CD28- CD8br AC	Treg	Absolute count	151.349	39.3559
rs76732756	A	G	187	0.0016	1.74401e-08	1	221000197	3408	33.11	ebi-a-GCST90001695	CD45RA- CD28- CD8br AC	Treg	Absolute count	111.722	31.8981
rs77152285	G	A	285.1	0.0006	2.10601e-08	4	93935039	3408	50.77	ebi-a-GCST90001695	CD45RA- CD28- CD8br AC	Treg	Absolute count	97.4799	31.5341
rs77164608	A	G	379.6	0.0006	5.75599e-10	7	21673701	3408	61.08	ebi-a-GCST90001695	CD45RA- CD28- CD8br AC	Treg	Absolute count	172.812	38.6237
rs77243672	G	T	109	0.0072	4.63767e-12	14	76846837	3408	15.71	ebi-a-GCST90001695	CD45RA- CD28- CD8br AC	Treg	Absolute count	169.855	48.1394
rs77937827	C	T	358.8	0.0004	2.28302e-10	20	20799344	3408	56.41	ebi-a-GCST90001695	CD45RA- CD28- CD8br AC	Treg	Absolute count	102.949	40.4569
rs78656354	A	G	263.3	0.0013	1.89496e-12	1	166905650	3408	37.24	ebi-a-GCST90001695	CD45RA- CD28- CD8br AC	Treg	Absolute count	180.016	49.9899
rs78939697	C	A	74.28	0.0125	1.287e-10	6	67374008	3408	11.52	ebi-a-GCST90001695	CD45RA- CD28- CD8br AC	Treg	Absolute count	136.214	41.5756
rs79407975	A	C	389.2	0.0003	4.144e-08	10	28109090	3408	70.79	ebi-a-GCST90001695	CD45RA- CD28- CD8br AC	Treg	Absolute count	90.8587	30.2275
rs79489889	A	G	239.7	0.001	1.26101e-08	3	39505173	3408	42.01	ebi-a-GCST90001695	CD45RA- CD28- CD8br AC	Treg	Absolute count	114.797	32.556
rs79647440	T	C	521.4	0.0004	2.07501e-09	7	142438302	3408	86.78	ebi-a-GCST90001695	CD45RA- CD28- CD8br AC	Treg	Absolute count	217.399	36.0996
rs79870119	A	G	397.6	0.0004	3.49599e-08	4	64142694	3408	71.92	ebi-a-GCST90001695	CD45RA- CD28- CD8br AC	Treg	Absolute count	126.418	30.5628
rs79888820	C	T	514.7	0.0003	3.96899e-10	15	96888705	3408	82.05	ebi-a-GCST90001695	CD45RA- CD28- CD8br AC	Treg	Absolute count	158.902	39.3506
rs80012883	T	G	368.8	0.0004	2.585e-08	13	94341740	3408	66.09	ebi-a-GCST90001695	CD45RA- CD28- CD8br AC	Treg	Absolute count	108.767	31.1394
rs80142250	T	C	128.8	0.0034	6.54395e-09	13	110903174	3408	22.13	ebi-a-GCST90001695	CD45RA- CD28- CD8br AC	Treg	Absolute count	112.425	33.8742
rs80347872	A	G	1621		1.54899e-10	6	562203	3408	252.5	ebi-a-GCST90001695	CD45RA- CD28- CD8br AC	Treg	Absolute count		41.2139
rs114135956	C	T	53.93	0.0003	6.98393e-10	2	8930530	3425	8.721	ebi-a-GCST90001696	CD45RA- CD28- CD8br %CD8br	Treg	Relative count	1.74454	38.2409
rs140385926	G	A	28.75	0.0009	3.586e-08	15	69903187	3425	5.206	ebi-a-GCST90001696	CD45RA- CD28- CD8br %CD8br	Treg	Relative count	1.48647	30.4977
rs190312656	A	G	26.32	0.001	1.41501e-08	16	81625215	3425	4.629	ebi-a-GCST90001696	CD45RA- CD28- CD8br %CD8br	Treg	Relative count	1.3841	32.3294
rs450175	C	A	-1.704	0.541	3.08099e-08	2	38400812	3425	0.3071	ebi-a-GCST90001696	CD45RA- CD28- CD8br %CD8br	Treg	Relative count	1.44205	30.7879
rs58905133	G	A	3.541	0.3523	2.90603e-28	2	38887964	3425	0.3183	ebi-a-GCST90001696	CD45RA- CD28- CD8br %CD8br	Treg	Relative count	5.72227	123.76
rs72815709	C	T	18.44	0.0022	2.15899e-09	2	80415786	3425	3.073	ebi-a-GCST90001696	CD45RA- CD28- CD8br %CD8br	Treg	Relative count	1.49286	36.0078
rs742867	T	C	14.88	0.0029	3.49301e-08	14	68217724	3425	2.692	ebi-a-GCST90001696	CD45RA- CD28- CD8br %CD8br	Treg	Relative count	1.28048	30.5531
rs111388649	A	G	26.26	0.0001	2.22101e-08	12	28246470	3425	4.684	ebi-a-GCST90001697	CD45RA- CD28- CD8br %T cell	Treg	Relative count	0.137904	31.4308
rs11233425	A	G	23.77	0.0003	5.92516e-11	11	82732689	3425	3.62	ebi-a-GCST90001697	CD45RA- CD28- CD8br %T cell	Treg	Relative count	0.338906	43.1163
rs114135956	C	T	32	0.0003	2.61216e-19	2	8930530	3425	3.541	ebi-a-GCST90001697	CD45RA- CD28- CD8br %T cell	Treg	Relative count	0.614216	81.6673
rs114216104	T	C	30.16	0.0001	2.08978e-11	5	140131486	3425	4.486	ebi-a-GCST90001697	CD45RA- CD28- CD8br %T cell	Treg	Relative count	0.181907	45.2006
rs114763811	A	C	47.98	0.0001	2.92099e-10	2	191319109	3425	7.59	ebi-a-GCST90001697	CD45RA- CD28- CD8br %T cell	Treg	Relative count	0.46037	39.9611
rs115546994	T	A	15.77	0.0004	7.75604e-09	5	159062854	3425	2.724	ebi-a-GCST90001697	CD45RA- CD28- CD8br %T cell	Treg	Relative count	0.198875	33.5158
rs115954619	A	G	9.757	0.0015	2.14902e-08	2	174896997	3425	1.738	ebi-a-GCST90001697	CD45RA- CD28- CD8br %T cell	Treg	Relative count	0.285169	31.5161
rs117006645	G	A	16.44	0.0004	1.61599e-09	10	108143796	3425	2.719	ebi-a-GCST90001697	CD45RA- CD28- CD8br %T cell	Treg	Relative count	0.216132	36.5582
rs117428784	A	C	24.71	0.0004	4.53628e-14	19	43422957	3425	3.261	ebi-a-GCST90001697	CD45RA- CD28- CD8br %T cell	Treg	Relative count	0.488272	57.4174
rs117975109	T	G	15.84	0.0006	3.64502e-08	12	52408142	3425	2.869	ebi-a-GCST90001697	CD45RA- CD28- CD8br %T cell	Treg	Relative count	0.300906	30.4824
rs12656604	A	C	5.388	0.0047	1.952e-09	5	72679056	3425	0.8953	ebi-a-GCST90001697	CD45RA- CD28- CD8br %T cell	Treg	Relative count	0.271605	36.2175
rs140112233	C	G	43.28	0.0001	1.74401e-10	7	115835641	3425	6.761	ebi-a-GCST90001697	CD45RA- CD28- CD8br %T cell	Treg	Relative count	0.374594	40.9782
rs143930177	A	G	4.44	0.0072	2.66103e-09	10	70543706	3425	0.7441	ebi-a-GCST90001697	CD45RA- CD28- CD8br %T cell	Treg	Relative count	0.281832	35.6044
rs147264423	G	A	19.07	0.0003	9.78093e-09	15	78644995	3425	3.318	ebi-a-GCST90001697	CD45RA- CD28- CD8br %T cell	Treg	Relative count	0.218133	33.033
rs149487182	T	C	20.95	0.0004	2.45584e-12	8	131518018	3425	2.979	ebi-a-GCST90001697	CD45RA- CD28- CD8br %T cell	Treg	Relative count	0.350982	49.4569
rs149716976	G	A	4.577	0.0057	7.53304e-09	16	75062625	3425	0.79	ebi-a-GCST90001697	CD45RA- CD28- CD8br %T cell	Treg	Relative count	0.237457	33.5666
rs149994650	A	C	22.84	0.0003	1.47099e-09	3	18550864	3425	3.766	ebi-a-GCST90001697	CD45RA- CD28- CD8br %T cell	Treg	Relative count	0.312905	36.7817
rs150146567	A	T	8.79	0.0019	3.27899e-10	2	12784208	3425	1.394	ebi-a-GCST90001697	CD45RA- CD28- CD8br %T cell	Treg	Relative count	0.293046	39.7605
rs151077900	C	G	15.42	0.0004	8.83202e-09	16	1037963	3425	2.675	ebi-a-GCST90001697	CD45RA- CD28- CD8br %T cell	Treg	Relative count	0.190145	33.2293
rs190272290	A	G	24.63	0.0003	2.34477e-11	2	9944052	3425	3.673	ebi-a-GCST90001697	CD45RA- CD28- CD8br %T cell	Treg	Relative count	0.363873	44.9663
rs192302673	T	C	12.63	0.0009	4.39198e-10	16	85685140	3425	2.018	ebi-a-GCST90001697	CD45RA- CD28- CD8br %T cell	Treg	Relative count	0.286872	39.171
rs2977034	T	C	9.254	0.0015	1.08201e-08	8	88503714	3425	1.615	ebi-a-GCST90001697	CD45RA- CD28- CD8br %T cell	Treg	Relative count	0.256524	32.8333
rs34375694	G	A	18.3	0.0003	1.03801e-08	16	19193363	3425	3.188	ebi-a-GCST90001697	CD45RA- CD28- CD8br %T cell	Treg	Relative count	0.200874	32.9508
rs55881385	T	G	25.81	0.0001	1.66299e-09	1	34724192	3425	4.27	ebi-a-GCST90001697	CD45RA- CD28- CD8br %T cell	Treg	Relative count	0.133218	36.5359
rs55971473	T	C	11.36	0.001	1.67402e-09	1	117061778	3425	1.879	ebi-a-GCST90001697	CD45RA- CD28- CD8br %T cell	Treg	Relative count	0.257841	36.5513
rs58905133	G	A	1.152	0.3523	2.07922e-18	2	38887964	3425	0.1309	ebi-a-GCST90001697	CD45RA- CD28- CD8br %T cell	Treg	Relative count	0.60565	77.4508
rs61772921	C	T	31.35	0.0001	1.94998e-10	1	80897562	3425	4.91	ebi-a-GCST90001697	CD45RA- CD28- CD8br %T cell	Treg	Relative count	0.196545	40.7673
rs61908026	C	G	19.12	0.0004	1.56401e-09	12	2808166	3425	3.159	ebi-a-GCST90001697	CD45RA- CD28- CD8br %T cell	Treg	Relative count	0.292343	36.6333
rs62021713	T	C	52.08	0.0001	2.169e-10	15	50365389	3425	8.178	ebi-a-GCST90001697	CD45RA- CD28- CD8br %T cell	Treg	Relative count	0.542411	40.5553
rs62409210	A	G	29.68	0.0001	2.02801e-09	4	25412773	3425	4.936	ebi-a-GCST90001697	CD45RA- CD28- CD8br %T cell	Treg	Relative count	0.176163	36.1558
rs742867	T	C	7.048	0.0029	1.57e-10	14	68217724	3425	1.098	ebi-a-GCST90001697	CD45RA- CD28- CD8br %T cell	Treg	Relative count	0.287275	41.2028
rs74707627	C	T	20.97	0.0003	2.49799e-10	15	86484743	3425	3.305	ebi-a-GCST90001697	CD45RA- CD28- CD8br %T cell	Treg	Relative count	0.263765	40.2582
rs75420474	C	T	28.44	0.0003	1.56603e-16	18	39828718	3425	3.429	ebi-a-GCST90001697	CD45RA- CD28- CD8br %T cell	Treg	Relative count	0.485155	68.7898
rs76343453	C	T	10.98	0.0018	2.97577e-13	5	81353920	3425	1.499	ebi-a-GCST90001697	CD45RA- CD28- CD8br %T cell	Treg	Relative count	0.433236	53.6539
rs76506268	G	A	6.353	0.0032	1.52202e-09	4	187981624	3425	1.049	ebi-a-GCST90001697	CD45RA- CD28- CD8br %T cell	Treg	Relative count	0.257481	36.6781
rs76938777	A	G	18.92	0.0003	1.36801e-08	7	31473901	3425	3.324	ebi-a-GCST90001697	CD45RA- CD28- CD8br %T cell	Treg	Relative count	0.214715	32.3982
rs79190516	G	T	10.56	0.0012	1.64399e-08	2	151197759	3425	1.865	ebi-a-GCST90001697	CD45RA- CD28- CD8br %T cell	Treg	Relative count	0.267311	32.0605
rs10122523	A	G	359.1	0.0012	3.58261e-13	9	99511751	3408	49.2	ebi-a-GCST90001698	CD45RA+ CD28- CD8br AC	Treg	Absolute count	309.115	53.2722
rs10400782	C	A	280.3	0.0019	1.85396e-12	14	35130401	3408	39.64	ebi-a-GCST90001698	CD45RA+ CD28- CD8br AC	Treg	Absolute count	297.991	50.001
rs10484068	T	C	118.5	0.0103	1.8638e-11	14	99653123	3408	17.59	ebi-a-GCST90001698	CD45RA+ CD28- CD8br AC	Treg	Absolute count	286.291	45.3842
rs10505739	C	A	985.5	0.0004	1.11995e-35	12	10043518	3408	78.14	ebi-a-GCST90001698	CD45RA+ CD28- CD8br AC	Treg	Absolute count	776.657	159.062
rs10824158	T	G	407.5	0.0019	2.64789e-23	10	53915868	3408	40.68	ebi-a-GCST90001698	CD45RA+ CD28- CD8br AC	Treg	Absolute count	629.815	100.344
rs11060236	G	A	216.9	0.0031	2.48714e-12	12	129773605	3408	30.85	ebi-a-GCST90001698	CD45RA+ CD28- CD8br AC	Treg	Absolute count	290.779	49.4321
rs1106305	T	C	95.49	0.0173	3.28398e-12	11	12065087	3408	13.66	ebi-a-GCST90001698	CD45RA+ CD28- CD8br AC	Treg	Absolute count	310.037	48.8669
rs11112760	T	C	82	0.0173	4.67197e-09	12	106241673	3408	13.96	ebi-a-GCST90001698	CD45RA+ CD28- CD8br AC	Treg	Absolute count	228.626	34.503
rs111399817	T	G	303	0.0015	3.74714e-12	7	146550168	3408	43.46	ebi-a-GCST90001698	CD45RA+ CD28- CD8br AC	Treg	Absolute count	275.014	48.6078
rs111648746	A	G	308.6	0.0015	1.044e-12	13	28485345	3408	43.15	ebi-a-GCST90001698	CD45RA+ CD28- CD8br AC	Treg	Absolute count	285.273	51.1482
rs111714479	A	T	199	0.0029	1.26101e-08	21	35532237	3408	34.88	ebi-a-GCST90001698	CD45RA+ CD28- CD8br AC	Treg	Absolute count	229.02	32.5502
rs111745963	C	T	196.5	0.0035	6.06317e-11	3	67860216	3408	29.94	ebi-a-GCST90001698	CD45RA+ CD28- CD8br AC	Treg	Absolute count	269.34	43.0746
rs111867376	A	G	206.9	0.0026	2.34002e-09	6	159962229	3408	34.55	ebi-a-GCST90001698	CD45RA+ CD28- CD8br AC	Treg	Absolute count	222.021	35.8612
rs111965710	C	T	160.6	0.0037	3.08297e-08	1	207487752	3408	28.94	ebi-a-GCST90001698	CD45RA+ CD28- CD8br AC	Treg	Absolute count	190.157	30.796
rs11202534	T	G	387.4	0.001	4.57804e-09	10	89500755	3408	65.92	ebi-a-GCST90001698	CD45RA+ CD28- CD8br AC	Treg	Absolute count	299.857	34.537
rs112121527	C	T	249.4	0.0019	5.13996e-09	12	119037578	3408	42.57	ebi-a-GCST90001698	CD45RA+ CD28- CD8br AC	Treg	Absolute count	235.912	34.323
rs112137766	C	T	292.3	0.0019	6.4254e-13	2	41540149	3408	40.49	ebi-a-GCST90001698	CD45RA+ CD28- CD8br AC	Treg	Absolute count	324.052	52.1149
rs112517700	A	G	95.85	0.0114	7.06399e-09	10	91013835	3408	16.51	ebi-a-GCST90001698	CD45RA+ CD28- CD8br AC	Treg	Absolute count	207.081	33.7047
rs112529428	T	C	345.5	0.0015	8.73977e-16	12	129340399	3408	42.75	ebi-a-GCST90001698	CD45RA+ CD28- CD8br AC	Treg	Absolute count	357.574	65.3166
rs112604811	T	C	1015	0.0004	8.89201e-35	19	46587710	3408	81.57	ebi-a-GCST90001698	CD45RA+ CD28- CD8br AC	Treg	Absolute count	823.85	154.836
rs112785730	A	G	206.8	0.0026	2.02502e-10	2	127831527	3408	32.42	ebi-a-GCST90001698	CD45RA+ CD28- CD8br AC	Treg	Absolute count	221.806	40.6888
rs112880431	A	G	312.7	0.0015	1.29509e-11	6	130091902	3408	46.04	ebi-a-GCST90001698	CD45RA+ CD28- CD8br AC	Treg	Absolute count	292.904	46.1302
rs112973846	G	A	386.6	0.0012	4.7676e-14	5	128365521	3408	51.06	ebi-a-GCST90001698	CD45RA+ CD28- CD8br AC	Treg	Absolute count	358.273	57.3274
rs113007178	A	T	289.8	0.0018	3.67282e-12	13	40914557	3408	41.55	ebi-a-GCST90001698	CD45RA+ CD28- CD8br AC	Treg	Absolute count	301.798	48.6468
rs113122796	G	C	403.5	0.001	3.94912e-15	8	142876352	3408	51.12	ebi-a-GCST90001698	CD45RA+ CD28- CD8br AC	Treg	Absolute count	325.299	62.3025
rs113369914	T	C	214.8	0.0021	1.10499e-08	20	21420694	3408	37.5	ebi-a-GCST90001698	CD45RA+ CD28- CD8br AC	Treg	Absolute count	193.377	32.81
rs113577058	A	G	203.5	0.0025	2.20602e-08	4	54854600	3408	36.28	ebi-a-GCST90001698	CD45RA+ CD28- CD8br AC	Treg	Absolute count	206.544	31.4626
rs113699161	A	G	337.1	0.0015	9.91288e-15	14	58571589	3408	43.36	ebi-a-GCST90001698	CD45RA+ CD28- CD8br AC	Treg	Absolute count	340.398	60.442
rs114021246	C	G	585.1	0.0007	2.52988e-22	1	46898789	3408	59.78	ebi-a-GCST90001698	CD45RA+ CD28- CD8br AC	Treg	Absolute count	478.943	95.7962
rs114230155	A	G	324.4	0.0023	1.00508e-17	1	102796337	3408	37.63	ebi-a-GCST90001698	CD45RA+ CD28- CD8br AC	Treg	Absolute count	482.969	74.3179
rs114421150	A	C	915.9	0.0003	4.51024e-22	4	16986930	3408	94.17	ebi-a-GCST90001698	CD45RA+ CD28- CD8br AC	Treg	Absolute count	503.173	94.5956
rs114425563	T	C	172.3	0.0038	1.92699e-09	5	176911575	3408	28.61	ebi-a-GCST90001698	CD45RA+ CD28- CD8br AC	Treg	Absolute count	224.766	36.2689
rs114507999	A	G	234.6	0.0022	3.60496e-09	1	21892266	3408	39.65	ebi-a-GCST90001698	CD45RA+ CD28- CD8br AC	Treg	Absolute count	241.631	35.0082
rs114559319	A	T	720.8	0.0004	4.27464e-17	4	85213802	3408	85.31	ebi-a-GCST90001698	CD45RA+ CD28- CD8br AC	Treg	Absolute count	415.476	71.3887
rs114619811	G	A	725.8	0.0006	2.8119e-27	4	71875684	3408	66.51	ebi-a-GCST90001698	CD45RA+ CD28- CD8br AC	Treg	Absolute count	631.763	119.086
rs114672498	G	C	267.8	0.0021	2.073e-12	1	4591565	3408	37.95	ebi-a-GCST90001698	CD45RA+ CD28- CD8br AC	Treg	Absolute count	300.578	49.7964
rs114685875	A	G	662.4	0.0004	9.84464e-16	4	138349095	3408	82.11	ebi-a-GCST90001698	CD45RA+ CD28- CD8br AC	Treg	Absolute count	350.879	65.0801
rs114791501	T	C	139.3	0.0059	3.67299e-08	1	81668305	3408	25.24	ebi-a-GCST90001698	CD45RA+ CD28- CD8br AC	Treg	Absolute count	227.622	30.4596
rs114871166	G	T	239.1	0.0019	2.23702e-09	5	24165437	3408	39.88	ebi-a-GCST90001698	CD45RA+ CD28- CD8br AC	Treg	Absolute count	216.829	35.9459
rs115040341	T	C	160.1	0.0054	1.20809e-11	3	64543612	3408	23.53	ebi-a-GCST90001698	CD45RA+ CD28- CD8br AC	Treg	Absolute count	275.331	46.2955
rs115135290	A	G	623.6	0.0003	1.68811e-12	3	105859785	3408	88.02	ebi-a-GCST90001698	CD45RA+ CD28- CD8br AC	Treg	Absolute count	233.256	50.1937
rs115175419	A	G	342.3	0.0019	1.65882e-12	1	100459655	3408	48.3	ebi-a-GCST90001698	CD45RA+ CD28- CD8br AC	Treg	Absolute count	444.397	50.225
rs115212782	T	C	274.8	0.0018	8.3946e-12	3	74527776	3408	40.08	ebi-a-GCST90001698	CD45RA+ CD28- CD8br AC	Treg	Absolute count	271.365	47.0087
rs115221944	G	T	192.2	0.0041	1.87888e-11	7	56724250	3408	28.52	ebi-a-GCST90001698	CD45RA+ CD28- CD8br AC	Treg	Absolute count	301.673	45.4159
rs11538695	A	G	221.5	0.0023	1.36e-10	20	50004560	3408	34.4	ebi-a-GCST90001698	CD45RA+ CD28- CD8br AC	Treg	Absolute count	225.167	41.4601
rs115517310	C	T	177.5	0.0034	1.007e-08	2	170436614	3408	30.9	ebi-a-GCST90001698	CD45RA+ CD28- CD8br AC	Treg	Absolute count	213.514	32.9974
rs115660429	A	C	207.9	0.0023	1.14501e-08	3	195531004	3408	36.33	ebi-a-GCST90001698	CD45RA+ CD28- CD8br AC	Treg	Absolute count	198.366	32.7475
rs115677012	T	C	315.7	0.0016	7.06155e-14	4	167555345	3408	41.99	ebi-a-GCST90001698	CD45RA+ CD28- CD8br AC	Treg	Absolute count	318.422	56.5272
rs115755474	T	C	771.6	0.0003	4.87192e-17	5	168914162	3408	91.49	ebi-a-GCST90001698	CD45RA+ CD28- CD8br AC	Treg	Absolute count	357.113	71.1274
rs11576563	T	C	794.2	0.0006	2.60675e-29	1	6118693	3408	70	ebi-a-GCST90001698	CD45RA+ CD28- CD8br AC	Treg	Absolute count	756.45	128.725
rs11580627	C	T	450.3	0.0007	4.11604e-10	1	207801545	3408	71.85	ebi-a-GCST90001698	CD45RA+ CD28- CD8br AC	Treg	Absolute count	283.679	39.2781
rs115821332	G	A	759.4	0.0006	6.20869e-27	3	115341107	3408	70.06	ebi-a-GCST90001698	CD45RA+ CD28- CD8br AC	Treg	Absolute count	691.611	117.49
rs115945729	A	G	896.2	0.0003	6.48933e-20	2	199934892	3408	97.49	ebi-a-GCST90001698	CD45RA+ CD28- CD8br AC	Treg	Absolute count	481.76	84.5064
rs11596188	G	C	526.2	0.0009	6.51328e-22	10	1734511	3408	54.32	ebi-a-GCST90001698	CD45RA+ CD28- CD8br AC	Treg	Absolute count	497.947	93.8387
rs116256350	T	G	267.9	0.0012	2.04998e-08	3	98166935	3408	47.66	ebi-a-GCST90001698	CD45RA+ CD28- CD8br AC	Treg	Absolute count	172.042	31.5964
rs116399750	A	G	889.9	0.0006	1.04208e-32	4	176754667	3408	73.93	ebi-a-GCST90001698	CD45RA+ CD28- CD8br AC	Treg	Absolute count	949.736	144.891
rs116431337	C	T	159.2	0.0043	2.04701e-08	6	66416572	3408	28.32	ebi-a-GCST90001698	CD45RA+ CD28- CD8br AC	Treg	Absolute count	217.027	31.6009
rs116446467	G	C	621.6	0.0007	1.28292e-23	1	187795006	3408	61.6	ebi-a-GCST90001698	CD45RA+ CD28- CD8br AC	Treg	Absolute count	540.563	101.826
rs116498781	A	G	268.3	0.0015	1.40201e-09	4	183314518	3408	44.19	ebi-a-GCST90001698	CD45RA+ CD28- CD8br AC	Treg	Absolute count	215.631	36.8632
rs116510159	C	A	297	0.0022	2.47002e-14	1	195636177	3408	38.79	ebi-a-GCST90001698	CD45RA+ CD28- CD8br AC	Treg	Absolute count	387.266	58.6237
rs116581718	C	T	1006	0.0006	2.28613e-36	5	29413612	3408	78.94	ebi-a-GCST90001698	CD45RA+ CD28- CD8br AC	Treg	Absolute count	1213.71	162.406
rs11661882	A	G	-233.6	0.9974	7.07604e-09	18	70504468	3408	40.25	ebi-a-GCST90001698	CD45RA+ CD28- CD8br AC	Treg	Absolute count	283.021	33.6832
rs116719160	T	G	420	0.0012	2.09991e-11	3	130201546	3408	62.49	ebi-a-GCST90001698	CD45RA+ CD28- CD8br AC	Treg	Absolute count	422.852	45.1729
rs116916598	G	A	834.4	0.0006	6.48485e-25	11	121746998	3408	80.31	ebi-a-GCST90001698	CD45RA+ CD28- CD8br AC	Treg	Absolute count	834.967	107.947
rs116921833	T	C	126.2	0.0065	5.99294e-09	7	153895185	3408	21.64	ebi-a-GCST90001698	CD45RA+ CD28- CD8br AC	Treg	Absolute count	205.698	34.0098
rs116940971	T	C	469.1	0.001	1.14393e-18	18	38279589	3408	52.88	ebi-a-GCST90001698	CD45RA+ CD28- CD8br AC	Treg	Absolute count	439.67	78.6952
rs117003718	A	G	194.3	0.0035	9.88553e-11	10	124406240	3408	29.94	ebi-a-GCST90001698	CD45RA+ CD28- CD8br AC	Treg	Absolute count	263.342	42.1155
rs117075995	G	C	252.9	0.0037	2.04786e-18	13	19869255	3408	28.72	ebi-a-GCST90001698	CD45RA+ CD28- CD8br AC	Treg	Absolute count	471.541	77.5405
rs117079032	C	T	163.2	0.006	6.02976e-12	7	69510130	3408	23.63	ebi-a-GCST90001698	CD45RA+ CD28- CD8br AC	Treg	Absolute count	317.693	47.6994
rs117123362	C	G	229.3	0.0021	4.76299e-09	8	129915383	3408	39.06	ebi-a-GCST90001698	CD45RA+ CD28- CD8br AC	Treg	Absolute count	220.366	34.4623
rs117127715	A	G	180.4	0.0032	5.90704e-09	8	31315428	3408	30.92	ebi-a-GCST90001698	CD45RA+ CD28- CD8br AC	Treg	Absolute count	207.616	34.0404
rs117177255	T	C	255.1	0.0028	2.5171e-14	13	77081029	3408	33.32	ebi-a-GCST90001698	CD45RA+ CD28- CD8br AC	Treg	Absolute count	363.405	58.6153
rs117185099	T	C	208.3	0.0028	8.96396e-11	6	119514715	3408	32.03	ebi-a-GCST90001698	CD45RA+ CD28- CD8br AC	Treg	Absolute count	242.297	42.2926
rs117211386	A	G	447.6	0.001	1.70608e-16	15	51649599	3408	54.04	ebi-a-GCST90001698	CD45RA+ CD28- CD8br AC	Treg	Absolute count	400.291	68.604
rs117270364	C	A	186	0.0032	2.72898e-09	11	60694375	3408	31.2	ebi-a-GCST90001698	CD45RA+ CD28- CD8br AC	Treg	Absolute count	220.706	35.5399
rs117284243	T	A	1783	0.0001	9.60064e-41	11	122918979	3408	131.7	ebi-a-GCST90001698	CD45RA+ CD28- CD8br AC	Treg	Absolute count	635.754	183.287
rs117293367	T	C	437.7	0.0006	2.635e-10	12	52437438	3408	69.06	ebi-a-GCST90001698	CD45RA+ CD28- CD8br AC	Treg	Absolute count	229.76	40.1698
rs117420444	A	T	344.4	0.001	3.95603e-10	11	31631366	3408	54.89	ebi-a-GCST90001698	CD45RA+ CD28- CD8br AC	Treg	Absolute count	236.985	39.3677
rs117433099	A	G	264.9	0.0019	1.67494e-11	7	6934892	3408	39.21	ebi-a-GCST90001698	CD45RA+ CD28- CD8br AC	Treg	Absolute count	266.147	45.6426
rs117440863	C	T	375.1	0.0009	2.426e-09	8	98513319	3408	62.7	ebi-a-GCST90001698	CD45RA+ CD28- CD8br AC	Treg	Absolute count	253.032	35.7898
rs117448261	C	T	196.1	0.0022	4.08103e-08	8	82400020	3408	35.66	ebi-a-GCST90001698	CD45RA+ CD28- CD8br AC	Treg	Absolute count	168.831	30.2407
rs117469911	A	C	272.5	0.0035	1.31311e-22	7	79791344	3408	27.65	ebi-a-GCST90001698	CD45RA+ CD28- CD8br AC	Treg	Absolute count	517.974	97.1276
rs117555426	C	A	414.6	0.001	1.40896e-14	16	13128176	3408	53.64	ebi-a-GCST90001698	CD45RA+ CD28- CD8br AC	Treg	Absolute count	343.443	59.7422
rs117613430	A	G	250.3	0.0015	3.01301e-08	12	93540934	3408	45.06	ebi-a-GCST90001698	CD45RA+ CD28- CD8br AC	Treg	Absolute count	187.668	30.856
rs117626443	G	C	196	0.0023	3.67502e-08	8	69864162	3408	35.52	ebi-a-GCST90001698	CD45RA+ CD28- CD8br AC	Treg	Absolute count	176.307	30.4485
rs117702997	G	A	215.2	0.0021	4.46303e-08	9	83435830	3408	39.24	ebi-a-GCST90001698	CD45RA+ CD28- CD8br AC	Treg	Absolute count	194.098	30.0764
rs117741105	A	G	260.9	0.0021	1.43499e-10	8	112234506	3408	40.57	ebi-a-GCST90001698	CD45RA+ CD28- CD8br AC	Treg	Absolute count	285.289	41.356
rs117745825	C	T	854.9	0.0006	3.13184e-30	18	3305228	3408	74.11	ebi-a-GCST90001698	CD45RA+ CD28- CD8br AC	Treg	Absolute count	876.499	133.069
rs117785622	T	G	573	0.001	7.10722e-23	12	132283582	3408	57.77	ebi-a-GCST90001698	CD45RA+ CD28- CD8br AC	Treg	Absolute count	656.001	98.3795
rs117801457	T	C	224.8	0.0034	7.30971e-13	15	29421113	3408	31.22	ebi-a-GCST90001698	CD45RA+ CD28- CD8br AC	Treg	Absolute count	342.47	51.8474
rs117808048	A	G	206.4	0.0026	3.85496e-08	8	73079210	3408	37.47	ebi-a-GCST90001698	CD45RA+ CD28- CD8br AC	Treg	Absolute count	220.949	30.3425
rs117822024	C	T	141	0.0079	3.50187e-12	6	86346609	3408	20.2	ebi-a-GCST90001698	CD45RA+ CD28- CD8br AC	Treg	Absolute count	311.638	48.7232
rs117840149	A	C	246.8	0.0021	7.62781e-11	22	36506460	3408	37.81	ebi-a-GCST90001698	CD45RA+ CD28- CD8br AC	Treg	Absolute count	255.286	42.6066
rs117862145	T	A	260.8	0.0019	6.22874e-11	14	33586273	3408	39.75	ebi-a-GCST90001698	CD45RA+ CD28- CD8br AC	Treg	Absolute count	257.972	43.0468
rs117898578	G	C	221	0.0026	2.913e-09	16	50471284	3408	37.13	ebi-a-GCST90001698	CD45RA+ CD28- CD8br AC	Treg	Absolute count	253.313	35.427
rs117922572	T	C	172.1	0.0032	4.76705e-08	21	27289871	3408	31.46	ebi-a-GCST90001698	CD45RA+ CD28- CD8br AC	Treg	Absolute count	188.951	29.9257
rs117922931	G	A	785.2	0.0006	4.88877e-28	17	30028367	3408	70.89	ebi-a-GCST90001698	CD45RA+ CD28- CD8br AC	Treg	Absolute count	739.403	122.685
rs117983267	A	C	111	0.0079	2.77e-08	8	124174485	3408	19.94	ebi-a-GCST90001698	CD45RA+ CD28- CD8br AC	Treg	Absolute count	193.134	30.9882
rs118014538	A	G	248.6	0.004	4.08413e-18	11	3830358	3408	28.49	ebi-a-GCST90001698	CD45RA+ CD28- CD8br AC	Treg	Absolute count	492.438	76.1408
rs118062750	T	A	224.1	0.0028	3.02901e-12	9	29889453	3408	32	ebi-a-GCST90001698	CD45RA+ CD28- CD8br AC	Treg	Absolute count	280.449	49.0438
rs118076041	A	G	248.5	0.0022	2.41379e-11	8	144562245	3408	37.09	ebi-a-GCST90001698	CD45RA+ CD28- CD8br AC	Treg	Absolute count	271.112	44.8889
rs118089863	T	C	516.5	0.0018	1.24509e-22	19	24477916	3408	52.39	ebi-a-GCST90001698	CD45RA+ CD28- CD8br AC	Treg	Absolute count	958.651	97.195
rs118180479	C	T	534.9	0.001	6.75461e-22	20	37027035	3408	55.24	ebi-a-GCST90001698	CD45RA+ CD28- CD8br AC	Treg	Absolute count	571.664	93.7644
rs12130486	C	T	76.42	0.0251	1.54597e-11	1	81455274	3408	11.29	ebi-a-GCST90001698	CD45RA+ CD28- CD8br AC	Treg	Absolute count	285.81	45.817
rs12279408	T	C	699.1	0.0007	1.90283e-23	11	84269972	3408	69.55	ebi-a-GCST90001698	CD45RA+ CD28- CD8br AC	Treg	Absolute count	683.758	101.038
rs12378893	A	G	245.4	0.0025	3.79402e-11	9	79057643	3408	36.99	ebi-a-GCST90001698	CD45RA+ CD28- CD8br AC	Treg	Absolute count	300.353	44.0129
rs12499962	G	A	1129	0.0006	2.50092e-53	4	99029457	3408	72.17	ebi-a-GCST90001698	CD45RA+ CD28- CD8br AC	Treg	Absolute count	1528.65	244.723
rs12501785	A	G	620.5	0.0013	1.1051e-45	4	180565400	3408	43.09	ebi-a-GCST90001698	CD45RA+ CD28- CD8br AC	Treg	Absolute count	999.751	207.363
rs12616335	T	C	330.2	0.0012	4.27396e-08	2	159969605	3408	60.13	ebi-a-GCST90001698	CD45RA+ CD28- CD8br AC	Treg	Absolute count	261.363	30.1559
rs12750174	A	G	166.6	0.0035	1.224e-08	1	184765000	3408	29.17	ebi-a-GCST90001698	CD45RA+ CD28- CD8br AC	Treg	Absolute count	193.609	32.6195
rs13010105	G	A	98.72	0.0113	2.07702e-08	2	42107980	3408	17.57	ebi-a-GCST90001698	CD45RA+ CD28- CD8br AC	Treg	Absolute count	217.763	31.5694
rs13104493	G	A	84.59	0.0185	5.08101e-10	4	32690871	3408	13.57	ebi-a-GCST90001698	CD45RA+ CD28- CD8br AC	Treg	Absolute count	259.854	38.8578
rs132751	T	C	417.3	0.0012	6.59174e-16	22	36610967	3408	51.4	ebi-a-GCST90001698	CD45RA+ CD28- CD8br AC	Treg	Absolute count	417.433	65.9129
rs137943198	A	C	515.7	0.0009	5.40256e-20	12	10963475	3408	55.97	ebi-a-GCST90001698	CD45RA+ CD28- CD8br AC	Treg	Absolute count	478.273	84.8953
rs138152896	G	A	244	0.0021	4.30031e-11	2	40546780	3408	36.89	ebi-a-GCST90001698	CD45RA+ CD28- CD8br AC	Treg	Absolute count	249.526	43.7484
rs138246394	A	G	262.1	0.0016	2.38402e-09	20	54228961	3408	43.79	ebi-a-GCST90001698	CD45RA+ CD28- CD8br AC	Treg	Absolute count	219.477	35.8248
rs138259561	A	G	187	0.0029	3.98098e-09	11	76470121	3408	31.68	ebi-a-GCST90001698	CD45RA+ CD28- CD8br AC	Treg	Absolute count	202.232	34.8428
rs138327786	A	G	1285	0.0003	5.98412e-46	6	1730982	3408	88.96	ebi-a-GCST90001698	CD45RA+ CD28- CD8br AC	Treg	Absolute count	990.438	208.649
rs138401052	A	G	139.5	0.0054	3.08297e-08	3	166256176	3408	25.13	ebi-a-GCST90001698	CD45RA+ CD28- CD8br AC	Treg	Absolute count	209.036	30.8151
rs138449036	T	C	419.3	0.0006	1.22999e-10	7	29025284	3408	64.95	ebi-a-GCST90001698	CD45RA+ CD28- CD8br AC	Treg	Absolute count	210.848	41.6765
rs138567976	A	G	155.1	0.0038	3.76097e-08	2	8152821	3408	28.13	ebi-a-GCST90001698	CD45RA+ CD28- CD8br AC	Treg	Absolute count	182.131	30.4007
rs138822361	A	G	200.7	0.0034	9.34501e-10	1	5236853	3408	32.7	ebi-a-GCST90001698	CD45RA+ CD28- CD8br AC	Treg	Absolute count	272.976	37.6703
rs138871895	C	T	570.9	0.0006	6.11787e-16	3	162179186	3408	70.25	ebi-a-GCST90001698	CD45RA+ CD28- CD8br AC	Treg	Absolute count	390.878	66.0431
rs138943622	A	G	257.5	0.0015	9.75596e-09	4	114293931	3408	44.78	ebi-a-GCST90001698	CD45RA+ CD28- CD8br AC	Treg	Absolute count	198.62	33.0664
rs138948609	A	G	59.98	0.0318	6.47098e-09	10	132596864	3408	10.31	ebi-a-GCST90001698	CD45RA+ CD28- CD8br AC	Treg	Absolute count	221.531	33.8451
rs138954494	C	T	836.1	0.0004	1.74985e-29	4	32184694	3408	73.46	ebi-a-GCST90001698	CD45RA+ CD28- CD8br AC	Treg	Absolute count	559.027	129.543
rs139075636	G	A	516.8	0.001	7.67008e-19	12	102082782	3408	57.96	ebi-a-GCST90001698	CD45RA+ CD28- CD8br AC	Treg	Absolute count	533.63	79.5039
rs139423647	A	G	381.7	0.0009	8.73172e-13	1	236238830	3408	53.18	ebi-a-GCST90001698	CD45RA+ CD28- CD8br AC	Treg	Absolute count	262.015	51.5167
rs139584477	A	G	172.5	0.0035	4.948e-09	8	57056704	3408	29.41	ebi-a-GCST90001698	CD45RA+ CD28- CD8br AC	Treg	Absolute count	207.565	34.4024
rs139736375	T	C	443.1	0.001	2.24595e-17	17	67625638	3408	51.97	ebi-a-GCST90001698	CD45RA+ CD28- CD8br AC	Treg	Absolute count	392.283	72.6939
rs139898536	T	A	161.3	0.0043	1.226e-08	12	109036912	3408	28.25	ebi-a-GCST90001698	CD45RA+ CD28- CD8br AC	Treg	Absolute count	222.79	32.6011
rs140087548	T	C	176.3	0.004	1.74401e-10	6	168136303	3408	27.54	ebi-a-GCST90001698	CD45RA+ CD28- CD8br AC	Treg	Absolute count	247.659	40.9805
rs140173523	A	C	199.4	0.0026	9.74294e-09	2	195788562	3408	34.68	ebi-a-GCST90001698	CD45RA+ CD28- CD8br AC	Treg	Absolute count	206.216	33.0592
rs140322068	A	G	204.4	0.0032	1.58001e-08	10	1765793	3408	36.08	ebi-a-GCST90001698	CD45RA+ CD28- CD8br AC	Treg	Absolute count	266.532	32.0944
rs140367496	C	T	460.1	0.0012	1.21311e-19	4	131786765	3408	50.43	ebi-a-GCST90001698	CD45RA+ CD28- CD8br AC	Treg	Absolute count	507.451	83.2389
rs140800343	T	C	69.9	0.0211	7.47601e-09	19	50001170	3408	12.06	ebi-a-GCST90001698	CD45RA+ CD28- CD8br AC	Treg	Absolute count	201.839	33.5938
rs140929582	T	C	210.6	0.0026	4.976e-10	2	169297185	3408	33.76	ebi-a-GCST90001698	CD45RA+ CD28- CD8br AC	Treg	Absolute count	230.033	38.9145
rs140963286	T	C	2073	0.0001	1.15107e-56	1	24640467	3408	128.3	ebi-a-GCST90001698	CD45RA+ CD28- CD8br AC	Treg	Absolute count	859.38	261.063
rs141644068	A	G	636.7	0.0009	5.51188e-22	1	220781210	3408	65.61	ebi-a-GCST90001698	CD45RA+ CD28- CD8br AC	Treg	Absolute count	729.04	94.1737
rs141943967	A	G	131.9	0.0069	6.87702e-10	6	38410053	3408	21.32	ebi-a-GCST90001698	CD45RA+ CD28- CD8br AC	Treg	Absolute count	238.43	38.275
rs142076427	A	G	181.9	0.0029	2.89801e-08	16	5628078	3408	32.71	ebi-a-GCST90001698	CD45RA+ CD28- CD8br AC	Treg	Absolute count	191.352	30.9246
rs142111513	C	G	168.8	0.0045	3.43479e-11	8	23682802	3408	25.4	ebi-a-GCST90001698	CD45RA+ CD28- CD8br AC	Treg	Absolute count	255.287	44.1649
rs142151887	A	C	274.8	0.0019	1.69083e-12	16	1071217	3408	38.79	ebi-a-GCST90001698	CD45RA+ CD28- CD8br AC	Treg	Absolute count	286.412	50.1873
rs142604048	C	A	216.5	0.0026	1e-09	2	87503702	3408	35.34	ebi-a-GCST90001698	CD45RA+ CD28- CD8br AC	Treg	Absolute count	243.102	37.5304
rs142686680	C	T	440.2	0.0007	9.45584e-12	12	29095512	3408	64.38	ebi-a-GCST90001698	CD45RA+ CD28- CD8br AC	Treg	Absolute count	271.097	46.7518
rs142869493	T	C	394.5	0.0013	1.54917e-14	11	87291175	3408	51.12	ebi-a-GCST90001698	CD45RA+ CD28- CD8br AC	Treg	Absolute count	404.113	59.5542
rs142922198	C	A	127.1	0.0072	2.99799e-09	5	145713781	3408	21.37	ebi-a-GCST90001698	CD45RA+ CD28- CD8br AC	Treg	Absolute count	230.949	35.3738
rs143395500	T	C	1232	0.0001	1.63301e-09	10	69536834	3408	203.7	ebi-a-GCST90001698	CD45RA+ CD28- CD8br AC	Treg	Absolute count	303.534	36.5796
rs143435133	A	G	279.2	0.0021	5.42001e-14	12	129545747	3408	36.97	ebi-a-GCST90001698	CD45RA+ CD28- CD8br AC	Treg	Absolute count	326.714	57.0337
rs143772909	T	C	328.1	0.001	4.018e-10	10	101494118	3408	52.32	ebi-a-GCST90001698	CD45RA+ CD28- CD8br AC	Treg	Absolute count	215.084	39.3257
rs143845801	C	G	767.7	0.0007	2.77013e-32	7	84434549	3408	64.23	ebi-a-GCST90001698	CD45RA+ CD28- CD8br AC	Treg	Absolute count	824.531	142.859
rs143871291	G	A	111.8	0.0092	6.11801e-10	19	1191667	3408	18.01	ebi-a-GCST90001698	CD45RA+ CD28- CD8br AC	Treg	Absolute count	227.87	38.5351
rs143940797	A	G	43.94	0.0565	4.03404e-08	1	52644883	3408	7.987	ebi-a-GCST90001698	CD45RA+ CD28- CD8br AC	Treg	Absolute count	205.845	30.2658
rs143946135	G	A	161.6	0.0053	8.64371e-11	16	69023689	3408	24.83	ebi-a-GCST90001698	CD45RA+ CD28- CD8br AC	Treg	Absolute count	275.347	42.3574
rs144104650	A	G	591.4	0.0006	7.79651e-16	17	5023557	3408	73.04	ebi-a-GCST90001698	CD45RA+ CD28- CD8br AC	Treg	Absolute count	419.453	65.5603
rs144206851	T	G	494.7	0.0012	1.04496e-18	9	77966779	3408	55.7	ebi-a-GCST90001698	CD45RA+ CD28- CD8br AC	Treg	Absolute count	586.643	78.8812
rs144258173	G	A	369.2	0.0007	2.79203e-09	8	2859400	3408	61.96	ebi-a-GCST90001698	CD45RA+ CD28- CD8br AC	Treg	Absolute count	190.699	35.5059
rs144275943	G	T	730	0.0003	4.64729e-14	14	34065832	3408	96.39	ebi-a-GCST90001698	CD45RA+ CD28- CD8br AC	Treg	Absolute count	319.644	57.3564
rs144613377	C	T	159.5	0.01	4.19759e-18	5	81311763	3408	18.29	ebi-a-GCST90001698	CD45RA+ CD28- CD8br AC	Treg	Absolute count	503.717	76.0491
rs144682449	A	G	144.1	0.0062	1.29999e-08	12	53402638	3408	25.27	ebi-a-GCST90001698	CD45RA+ CD28- CD8br AC	Treg	Absolute count	255.887	32.5175
rs144942838	T	C	210.7	0.0025	4.24903e-09	1	111842326	3408	35.78	ebi-a-GCST90001698	CD45RA+ CD28- CD8br AC	Treg	Absolute count	221.418	34.6775
rs145021762	A	G	77.03	0.0207	6.37001e-09	10	22411454	3408	13.23	ebi-a-GCST90001698	CD45RA+ CD28- CD8br AC	Treg	Absolute count	240.567	33.9
rs145250558	C	G	378.7	0.0012	1.18495e-14	20	15245578	3408	48.86	ebi-a-GCST90001698	CD45RA+ CD28- CD8br AC	Treg	Absolute count	343.78	60.0736
rs145336406	T	C	186.1	0.0026	4.06097e-08	6	78745175	3408	33.82	ebi-a-GCST90001698	CD45RA+ CD28- CD8br AC	Treg	Absolute count	179.624	30.2793
rs145410896	G	C	202.5	0.005	2.68225e-16	19	34111992	3408	24.61	ebi-a-GCST90001698	CD45RA+ CD28- CD8br AC	Treg	Absolute count	408.012	67.7059
rs145563511	G	A	185.9	0.0031	2.28202e-08	9	106801353	3408	33.18	ebi-a-GCST90001698	CD45RA+ CD28- CD8br AC	Treg	Absolute count	213.6	31.3911
rs145583539	C	T	465.8	0.001	1.41514e-19	1	66490103	3408	51.16	ebi-a-GCST90001698	CD45RA+ CD28- CD8br AC	Treg	Absolute count	433.505	82.8968
rs145604620	G	A	1994	0.0003	1.48286e-71	6	11491250	3408	108.9	ebi-a-GCST90001698	CD45RA+ CD28- CD8br AC	Treg	Absolute count	2384.91	335.27
rs145720280	C	T	202.4	0.0031	7.305e-10	13	43404037	3408	32.76	ebi-a-GCST90001698	CD45RA+ CD28- CD8br AC	Treg	Absolute count	253.2	38.171
rs145743664	C	T	124.1	0.0092	2.07601e-10	10	16995517	3408	19.47	ebi-a-GCST90001698	CD45RA+ CD28- CD8br AC	Treg	Absolute count	280.768	40.6267
rs145835734	G	T	479.2	0.0004	2.18998e-09	10	66659421	3408	79.88	ebi-a-GCST90001698	CD45RA+ CD28- CD8br AC	Treg	Absolute count	183.633	35.988
rs145978106	A	C	207	0.006	1.80385e-19	18	7839215	3408	22.8	ebi-a-GCST90001698	CD45RA+ CD28- CD8br AC	Treg	Absolute count	511.103	82.4273
rs146101423	A	C	417.2	0.0007	2.63876e-11	19	6753000	3408	62.38	ebi-a-GCST90001698	CD45RA+ CD28- CD8br AC	Treg	Absolute count	243.508	44.7299
rs146135726	T	C	235.3	0.0016	3.85097e-08	5	154015729	3408	42.7	ebi-a-GCST90001698	CD45RA+ CD28- CD8br AC	Treg	Absolute count	176.888	30.366
rs146217030	C	T	143.9	0.005	3.78399e-08	2	41343706	3408	26.11	ebi-a-GCST90001698	CD45RA+ CD28- CD8br AC	Treg	Absolute count	206.037	30.3744
rs146314225	C	A	225.4	0.0018	3.49197e-08	5	141469416	3408	40.79	ebi-a-GCST90001698	CD45RA+ CD28- CD8br AC	Treg	Absolute count	182.569	30.5352
rs146345208	A	G	111.4	0.0098	2.28302e-09	11	42971538	3408	18.58	ebi-a-GCST90001698	CD45RA+ CD28- CD8br AC	Treg	Absolute count	240.852	35.9484
rs146374482	A	G	1165	0.0004	6.82967e-42	4	85578601	3408	84.75	ebi-a-GCST90001698	CD45RA+ CD28- CD8br AC	Treg	Absolute count	1085.35	188.961
rs146461857	A	G	355.7	0.0013	1.25893e-11	22	23709958	3408	52.34	ebi-a-GCST90001698	CD45RA+ CD28- CD8br AC	Treg	Absolute count	328.531	46.1849
rs146650864	A	G	338.4	0.0021	5.64027e-16	19	22454852	3408	41.59	ebi-a-GCST90001698	CD45RA+ CD28- CD8br AC	Treg	Absolute count	479.951	66.2038
rs146661200	T	C	152.8	0.0056	1.575e-10	12	100494123	3408	23.81	ebi-a-GCST90001698	CD45RA+ CD28- CD8br AC	Treg	Absolute count	260.031	41.1839
rs146756366	T	C	313.5	0.0018	7.65949e-14	3	76660068	3408	41.76	ebi-a-GCST90001698	CD45RA+ CD28- CD8br AC	Treg	Absolute count	353.179	56.3578
rs146822590	T	A	642.9	0.0009	1.65691e-31	12	130060949	3408	54.5	ebi-a-GCST90001698	CD45RA+ CD28- CD8br AC	Treg	Absolute count	743.307	139.153
rs146937045	G	T	399.5	0.0018	1.07399e-13	14	46740502	3408	53.53	ebi-a-GCST90001698	CD45RA+ CD28- CD8br AC	Treg	Absolute count	573.527	55.6979
rs146989801	G	C	187.4	0.0026	3.50502e-08	19	45630360	3408	33.91	ebi-a-GCST90001698	CD45RA+ CD28- CD8br AC	Treg	Absolute count	182.143	30.541
rs147026949	T	C	181.2	0.0032	4.82303e-08	4	100588891	3408	33.13	ebi-a-GCST90001698	CD45RA+ CD28- CD8br AC	Treg	Absolute count	209.462	29.9139
rs147107195	T	C	851.2	0.0003	6.37089e-20	12	48190275	3408	92.57	ebi-a-GCST90001698	CD45RA+ CD28- CD8br AC	Treg	Absolute count	434.594	84.5518
rs147136626	T	A	160.7	0.0041	1.15601e-08	18	73901698	3408	28.09	ebi-a-GCST90001698	CD45RA+ CD28- CD8br AC	Treg	Absolute count	210.893	32.7287
rs147563624	T	C	549.6	0.0009	1.15505e-21	10	5377215	3408	57.08	ebi-a-GCST90001698	CD45RA+ CD28- CD8br AC	Treg	Absolute count	543.219	92.7098
rs147572731	T	C	826.8	0.0007	7.54397e-32	19	49416171	3408	69.68	ebi-a-GCST90001698	CD45RA+ CD28- CD8br AC	Treg	Absolute count	956.368	140.794
rs147591823	G	A	301	0.0016	5.38394e-12	1	47595103	3408	43.5	ebi-a-GCST90001698	CD45RA+ CD28- CD8br AC	Treg	Absolute count	289.459	47.88
rs147681963	T	C	114.2	0.0094	4.11396e-10	7	37590076	3408	18.22	ebi-a-GCST90001698	CD45RA+ CD28- CD8br AC	Treg	Absolute count	242.878	39.2858
rs147774047	C	G	160	0.0037	4.31102e-08	3	23633832	3408	29.14	ebi-a-GCST90001698	CD45RA+ CD28- CD8br AC	Treg	Absolute count	188.739	30.1482
rs147959386	A	G	123.5	0.0079	7.32099e-10	8	124197307	3408	20	ebi-a-GCST90001698	CD45RA+ CD28- CD8br AC	Treg	Absolute count	239.082	38.1306
rs147968748	G	A	183.9	0.0057	2.31793e-16	10	54704473	3408	22.31	ebi-a-GCST90001698	CD45RA+ CD28- CD8br AC	Treg	Absolute count	383.341	67.9461
rs148380088	T	C	149.3	0.0044	1.64101e-08	9	28759554	3408	26.38	ebi-a-GCST90001698	CD45RA+ CD28- CD8br AC	Treg	Absolute count	195.293	32.031
rs148484526	A	G	262.1	0.0021	1.63192e-11	1	204459946	3408	38.78	ebi-a-GCST90001698	CD45RA+ CD28- CD8br AC	Treg	Absolute count	287.919	45.6792
rs148513824	T	C	282.1	0.0018	9.19814e-11	20	61268143	3408	43.4	ebi-a-GCST90001698	CD45RA+ CD28- CD8br AC	Treg	Absolute count	285.974	42.25
rs148590919	A	G	262.7	0.0015	4.22202e-09	4	187560601	3408	44.6	ebi-a-GCST90001698	CD45RA+ CD28- CD8br AC	Treg	Absolute count	206.723	34.6937
rs148658406	T	C	2047	0.0001	1.21395e-55	3	153311399	3408	127.9	ebi-a-GCST90001698	CD45RA+ CD28- CD8br AC	Treg	Absolute count	837.958	256.15
rs148816938	G	A	438.9	0.0007	8.69161e-12	5	71107850	3408	64.07	ebi-a-GCST90001698	CD45RA+ CD28- CD8br AC	Treg	Absolute count	269.498	46.9269
rs148939501	G	A	266.7	0.0013	1.339e-08	5	12480500	3408	46.83	ebi-a-GCST90001698	CD45RA+ CD28- CD8br AC	Treg	Absolute count	184.695	32.4338
rs148947489	T	C	257.4	0.0022	1.19591e-12	2	10326418	3408	36.09	ebi-a-GCST90001698	CD45RA+ CD28- CD8br AC	Treg	Absolute count	290.88	50.8678
rs149050426	C	G	648.7	0.0013	6.82025e-26	1	160679804	3408	61.14	ebi-a-GCST90001698	CD45RA+ CD28- CD8br AC	Treg	Absolute count	1092.69	112.574
rs149131245	C	G	332.2	0.001	6.34995e-10	2	234725994	3408	53.59	ebi-a-GCST90001698	CD45RA+ CD28- CD8br AC	Treg	Absolute count	220.493	38.4266
rs149208831	C	A	1445	0.0003	3.22701e-52	6	10017676	3408	93.44	ebi-a-GCST90001698	CD45RA+ CD28- CD8br AC	Treg	Absolute count	1252.44	239.15
rs149438077	G	A	159.7	0.004	1.81501e-08	15	30234373	3408	28.3	ebi-a-GCST90001698	CD45RA+ CD28- CD8br AC	Treg	Absolute count	203.217	31.8447
rs149649979	T	C	708.1	0.0007	3.47136e-28	9	10889621	3408	63.75	ebi-a-GCST90001698	CD45RA+ CD28- CD8br AC	Treg	Absolute count	701.476	123.375
rs149801155	G	A	203.9	0.0028	2.59699e-08	6	162457335	3408	36.54	ebi-a-GCST90001698	CD45RA+ CD28- CD8br AC	Treg	Absolute count	232.169	31.1385
rs149828559	T	C	339.6	0.0022	2.09218e-23	6	84898123	3408	33.81	ebi-a-GCST90001698	CD45RA+ CD28- CD8br AC	Treg	Absolute count	506.328	100.889
rs149844272	A	G	240.6	0.0019	3.26002e-10	4	87144762	3408	38.16	ebi-a-GCST90001698	CD45RA+ CD28- CD8br AC	Treg	Absolute count	219.558	39.7534
rs149860203	T	C	453.6	0.0013	3.54977e-21	10	31026572	3408	47.7	ebi-a-GCST90001698	CD45RA+ CD28- CD8br AC	Treg	Absolute count	534.262	90.4293
rs149876155	C	T	562.4	0.0007	8.72971e-17	2	24167677	3408	67.24	ebi-a-GCST90001698	CD45RA+ CD28- CD8br AC	Treg	Absolute count	442.501	69.9577
rs149882069	G	T	325.6	0.0013	2.23718e-11	7	105961923	3408	48.51	ebi-a-GCST90001698	CD45RA+ CD28- CD8br AC	Treg	Absolute count	275.282	45.0512
rs149908314	T	C	416.3	0.0016	1.31099e-19	15	54344919	3408	45.67	ebi-a-GCST90001698	CD45RA+ CD28- CD8br AC	Treg	Absolute count	553.691	83.0904
rs150053624	T	C	496.1	0.0009	5.80631e-19	17	80299376	3408	55.44	ebi-a-GCST90001698	CD45RA+ CD28- CD8br AC	Treg	Absolute count	442.609	80.0741
rs150055480	A	G	262.4	0.0025	1.90722e-12	14	55295865	3408	37.13	ebi-a-GCST90001698	CD45RA+ CD28- CD8br AC	Treg	Absolute count	343.408	49.9434
rs150400236	T	C	299.6	0.0018	4.15336e-13	7	136855654	3408	41.15	ebi-a-GCST90001698	CD45RA+ CD28- CD8br AC	Treg	Absolute count	322.555	53.0083
rs150476409	A	G	432.3	0.0012	1.92088e-16	13	113289664	3408	52.29	ebi-a-GCST90001698	CD45RA+ CD28- CD8br AC	Treg	Absolute count	447.982	68.3492
rs150635355	A	T	93.79	0.0135	5.14198e-10	18	38662297	3408	15.05	ebi-a-GCST90001698	CD45RA+ CD28- CD8br AC	Treg	Absolute count	234.301	38.8365
rs1508064	T	C	163.3	0.0073	7.7589e-15	2	72979172	3408	20.92	ebi-a-GCST90001698	CD45RA+ CD28- CD8br AC	Treg	Absolute count	386.494	60.9325
rs150862550	A	G	313.5	0.0012	2.509e-08	1	234694848	3408	56.13	ebi-a-GCST90001698	CD45RA+ CD28- CD8br AC	Treg	Absolute count	235.594	31.195
rs150889386	C	T	829.8	0.0003	2.04409e-15	14	100822892	3408	104	ebi-a-GCST90001698	CD45RA+ CD28- CD8br AC	Treg	Absolute count	413.017	63.662
rs150905742	A	G	311	0.0015	7.71969e-11	18	70586990	3408	47.64	ebi-a-GCST90001698	CD45RA+ CD28- CD8br AC	Treg	Absolute count	289.728	42.6165
rs150935172	A	C	192.6	0.0026	4.95998e-08	16	23355581	3408	35.24	ebi-a-GCST90001698	CD45RA+ CD28- CD8br AC	Treg	Absolute count	192.391	29.8704
rs150994087	T	C	316	0.0013	1.59302e-10	18	56708792	3408	49.25	ebi-a-GCST90001698	CD45RA+ CD28- CD8br AC	Treg	Absolute count	259.288	41.1682
rs151246819	A	G	331.7	0.0015	1.46016e-13	16	23373955	3408	44.7	ebi-a-GCST90001698	CD45RA+ CD28- CD8br AC	Treg	Absolute count	329.58	55.065
rs151250363	T	C	320.1	0.0012	2.29403e-11	2	240644273	3408	47.71	ebi-a-GCST90001698	CD45RA+ CD28- CD8br AC	Treg	Absolute count	245.619	45.0145
rs16864501	A	G	2073	0.0001	1.7382e-56	3	152385976	3408	128.5	ebi-a-GCST90001698	CD45RA+ CD28- CD8br AC	Treg	Absolute count	859.38	260.251
rs17642570	C	T	150.2	0.0091	4.14763e-16	5	148699825	3408	18.37	ebi-a-GCST90001698	CD45RA+ CD28- CD8br AC	Treg	Absolute count	406.856	66.8531
rs17685554	A	G	139.6	0.0057	7.21905e-09	18	55183945	3408	24.06	ebi-a-GCST90001698	CD45RA+ CD28- CD8br AC	Treg	Absolute count	220.899	33.6651
rs17791728	C	T	751.8	0.0006	9.9977e-31	20	17556587	3408	64.6	ebi-a-GCST90001698	CD45RA+ CD28- CD8br AC	Treg	Absolute count	677.837	135.438
rs17878699	A	G	235.6	0.0028	8.14198e-10	3	3132754	3408	38.25	ebi-a-GCST90001698	CD45RA+ CD28- CD8br AC	Treg	Absolute count	309.971	37.9392
rs17882143	T	C	121.9	0.007	8.323e-09	17	41836082	3408	21.11	ebi-a-GCST90001698	CD45RA+ CD28- CD8br AC	Treg	Absolute count	206.578	33.345
rs180716798	C	A	282.9	0.0021	9.59843e-14	2	150956800	3408	37.84	ebi-a-GCST90001698	CD45RA+ CD28- CD8br AC	Treg	Absolute count	335.43	55.8938
rs180745907	C	A	301.9	0.0015	2.12324e-11	6	20965785	3408	44.92	ebi-a-GCST90001698	CD45RA+ CD28- CD8br AC	Treg	Absolute count	273.021	45.1697
rs180972485	A	G	489.9	0.001	8.84708e-22	20	24457030	3408	50.73	ebi-a-GCST90001698	CD45RA+ CD28- CD8br AC	Treg	Absolute count	479.524	93.2578
rs181228225	A	G	628.3	0.0006	3.67959e-22	15	84950824	3408	64.46	ebi-a-GCST90001698	CD45RA+ CD28- CD8br AC	Treg	Absolute count	473.429	95.0065
rs181660070	T	C	137	0.0085	1.26299e-11	8	117040660	3408	20.15	ebi-a-GCST90001698	CD45RA+ CD28- CD8br AC	Treg	Absolute count	316.361	46.2265
rs183280627	A	G	253.3	0.0021	5.64287e-11	8	30627573	3408	38.53	ebi-a-GCST90001698	CD45RA+ CD28- CD8br AC	Treg	Absolute count	268.91	43.2188
rs183895386	T	C	230.6	0.0026	1.024e-11	2	22576943	3408	33.78	ebi-a-GCST90001698	CD45RA+ CD28- CD8br AC	Treg	Absolute count	275.798	46.6014
rs184184520	T	G	306.1	0.0013	3.39399e-10	14	45055780	3408	48.59	ebi-a-GCST90001698	CD45RA+ CD28- CD8br AC	Treg	Absolute count	243.296	39.6856
rs184401135	T	C	181.1	0.0032	5.03802e-09	7	83368658	3408	30.9	ebi-a-GCST90001698	CD45RA+ CD28- CD8br AC	Treg	Absolute count	209.23	34.3495
rs184910025	A	G	271.1	0.0019	2.02023e-11	12	117089403	3408	40.3	ebi-a-GCST90001698	CD45RA+ CD28- CD8br AC	Treg	Absolute count	278.751	45.2532
rs184911123	A	T	267.2	0.0018	4.6752e-11	20	18880832	3408	40.47	ebi-a-GCST90001698	CD45RA+ CD28- CD8br AC	Treg	Absolute count	256.562	43.592
rs185587352	A	G	887.3	0.0006	2.03002e-35	3	117384981	3408	70.63	ebi-a-GCST90001698	CD45RA+ CD28- CD8br AC	Treg	Absolute count	944.195	157.82
rs186251573	C	A	750.9	0.0007	1.7049e-27	7	13558580	3408	68.52	ebi-a-GCST90001698	CD45RA+ CD28- CD8br AC	Treg	Absolute count	788.839	120.096
rs186370342	T	A	152.4	0.004	1.54198e-08	11	92081132	3408	26.87	ebi-a-GCST90001698	CD45RA+ CD28- CD8br AC	Treg	Absolute count	185.063	32.1688
rs186400376	A	T	386.5	0.001	1.9059e-13	13	31805158	3408	52.34	ebi-a-GCST90001698	CD45RA+ CD28- CD8br AC	Treg	Absolute count	298.466	54.5295
rs187990734	G	A	428.3	0.0009	9.35837e-13	3	144835290	3408	59.76	ebi-a-GCST90001698	CD45RA+ CD28- CD8br AC	Treg	Absolute count	329.896	51.3659
rs188021268	T	A	749.7	0.0006	1.34586e-18	2	67789879	3408	84.69	ebi-a-GCST90001698	CD45RA+ CD28- CD8br AC	Treg	Absolute count	674.055	78.3629
rs188074116	A	G	1200	0.0001	1.70412e-27	12	19311236	3408	109.5	ebi-a-GCST90001698	CD45RA+ CD28- CD8br AC	Treg	Absolute count	287.971	120.098
rs188292706	T	C	413.3	0.0007	4.24522e-11	2	162960872	3408	62.46	ebi-a-GCST90001698	CD45RA+ CD28- CD8br AC	Treg	Absolute count	238.976	43.7852
rs188376248	T	C	159.6	0.0044	2.50501e-09	9	102390885	3408	26.7	ebi-a-GCST90001698	CD45RA+ CD28- CD8br AC	Treg	Absolute count	223.169	35.7308
rs188618717	A	G	353.5	0.0018	8.65566e-17	13	114441229	3408	42.26	ebi-a-GCST90001698	CD45RA+ CD28- CD8br AC	Treg	Absolute count	449.054	69.9713
rs189131343	T	C	175.4	0.0032	2.59298e-08	6	167014418	3408	31.44	ebi-a-GCST90001698	CD45RA+ CD28- CD8br AC	Treg	Absolute count	196.267	31.1239
rs189369117	T	C	358.2	0.0013	1.66994e-14	5	142967016	3408	46.47	ebi-a-GCST90001698	CD45RA+ CD28- CD8br AC	Treg	Absolute count	333.165	59.4163
rs189412340	T	C	988.1	0.0004	6.57809e-35	5	75564943	3408	79.27	ebi-a-GCST90001698	CD45RA+ CD28- CD8br AC	Treg	Absolute count	780.761	155.376
rs189796120	T	C	122.6	0.01	1.41906e-11	11	109281106	3408	18.08	ebi-a-GCST90001698	CD45RA+ CD28- CD8br AC	Treg	Absolute count	297.609	45.9816
rs190665193	G	A	1581	0.0003	1.68616e-61	2	106438361	3408	93.65	ebi-a-GCST90001698	CD45RA+ CD28- CD8br AC	Treg	Absolute count	1499.29	285.002
rs191325818	C	A	177.1	0.004	2.41702e-08	10	120573449	3408	31.66	ebi-a-GCST90001698	CD45RA+ CD28- CD8br AC	Treg	Absolute count	249.912	31.2907
rs191607214	A	C	580.3	0.0007	2.16421e-21	4	123414413	3408	60.69	ebi-a-GCST90001698	CD45RA+ CD28- CD8br AC	Treg	Absolute count	471.117	91.4262
rs192397067	T	C	436.5	0.0009	8.34834e-13	6	81984275	3408	60.77	ebi-a-GCST90001698	CD45RA+ CD28- CD8br AC	Treg	Absolute count	342.649	51.5929
rs192467351	G	C	308.3	0.001	1.88001e-08	14	76826605	3408	54.7	ebi-a-GCST90001698	CD45RA+ CD28- CD8br AC	Treg	Absolute count	189.908	31.7667
rs192583129	G	C	505.9	0.0009	4.84507e-17	2	129405810	3408	59.97	ebi-a-GCST90001698	CD45RA+ CD28- CD8br AC	Treg	Absolute count	460.268	71.1641
rs2496150	G	A	-388.2	0.9988	1.11301e-14	6	13374132	3408	50.03	ebi-a-GCST90001698	CD45RA+ CD28- CD8br AC	Treg	Absolute count	361.244	60.2074
rs2816832	T	C	192.4	0.0035	1.68112e-11	10	52735936	3408	28.49	ebi-a-GCST90001698	CD45RA+ CD28- CD8br AC	Treg	Absolute count	258.217	45.6063
rs28622225	A	G	312.3	0.0012	1.03001e-08	4	166260369	3408	54.42	ebi-a-GCST90001698	CD45RA+ CD28- CD8br AC	Treg	Absolute count	233.794	32.9327
rs34000508	T	C	164.3	0.0066	3.68468e-14	8	25574426	3408	21.61	ebi-a-GCST90001698	CD45RA+ CD28- CD8br AC	Treg	Absolute count	353.976	57.805
rs34039708	A	C	395.7	0.0019	4.88765e-19	8	12500832	3408	44.12	ebi-a-GCST90001698	CD45RA+ CD28- CD8br AC	Treg	Absolute count	593.868	80.438
rs34265859	C	G	116.2	0.0106	1.24601e-10	16	25931790	3408	18	ebi-a-GCST90001698	CD45RA+ CD28- CD8br AC	Treg	Absolute count	283.217	41.6742
rs34539402	A	G	211.7	0.0026	2.42003e-10	17	39959627	3408	33.34	ebi-a-GCST90001698	CD45RA+ CD28- CD8br AC	Treg	Absolute count	232.442	40.3191
rs34609592	A	G	1008	0.0003	4.72607e-27	9	136915695	3408	92.78	ebi-a-GCST90001698	CD45RA+ CD28- CD8br AC	Treg	Absolute count	609.456	118.035
rs34772471	T	C	270.7	0.0018	7.31644e-11	1	112269677	3408	41.43	ebi-a-GCST90001698	CD45RA+ CD28- CD8br AC	Treg	Absolute count	263.328	42.692
rs35275693	G	A	542.5	0.001	9.77913e-23	12	88561479	3408	54.89	ebi-a-GCST90001698	CD45RA+ CD28- CD8br AC	Treg	Absolute count	588.024	97.6817
rs35706199	T	C	336.7	0.0009	3.31398e-10	7	131191874	3408	53.43	ebi-a-GCST90001698	CD45RA+ CD28- CD8br AC	Treg	Absolute count	203.877	39.7115
rs35948774	A	G	158.9	0.0035	3.52598e-08	2	118664032	3408	28.76	ebi-a-GCST90001698	CD45RA+ CD28- CD8br AC	Treg	Absolute count	176.126	30.526
rs3821186	G	C	271.6	0.0015	2.10698e-09	2	172953167	3408	45.23	ebi-a-GCST90001698	CD45RA+ CD28- CD8br AC	Treg	Absolute count	220.968	36.0584
rs3822406	T	A	154.4	0.007	4.62062e-13	5	180054853	3408	21.25	ebi-a-GCST90001698	CD45RA+ CD28- CD8br AC	Treg	Absolute count	331.415	52.793
rs3848018	G	A	257	0.0021	1.77787e-11	13	99034552	3408	38.1	ebi-a-GCST90001698	CD45RA+ CD28- CD8br AC	Treg	Absolute count	276.823	45.5005
rs41276984	G	C	609.3	0.0012	6.17163e-30	20	37580670	3408	53.09	ebi-a-GCST90001698	CD45RA+ CD28- CD8br AC	Treg	Absolute count	889.922	131.716
rs41299575	C	G	617.1	0.0007	3.76184e-23	1	113653257	3408	61.82	ebi-a-GCST90001698	CD45RA+ CD28- CD8br AC	Treg	Absolute count	532.764	99.6444
rs459056	G	T	197.3	0.0034	2.33884e-11	20	15614140	3408	29.42	ebi-a-GCST90001698	CD45RA+ CD28- CD8br AC	Treg	Absolute count	263.806	44.9748
rs4853078	G	T	353.7	0.0019	1.02494e-18	2	75148081	3408	39.81	ebi-a-GCST90001698	CD45RA+ CD28- CD8br AC	Treg	Absolute count	474.491	78.9379
rs55787444	T	C	212.6	0.0022	5.29895e-09	3	185766414	3408	36.32	ebi-a-GCST90001698	CD45RA+ CD28- CD8br AC	Treg	Absolute count	198.437	34.2637
rs55856613	A	G	330.6	0.0007	3.68104e-08	17	79094162	3408	59.91	ebi-a-GCST90001698	CD45RA+ CD28- CD8br AC	Treg	Absolute count	152.908	30.4514
rs56041702	C	G	203.7	0.0032	1.41101e-10	15	50008133	3408	31.66	ebi-a-GCST90001698	CD45RA+ CD28- CD8br AC	Treg	Absolute count	264.71	41.3962
rs57121931	C	T	214.7	0.0022	1.93798e-08	19	55017690	3408	38.13	ebi-a-GCST90001698	CD45RA+ CD28- CD8br AC	Treg	Absolute count	202.377	31.7052
rs58243030	G	A	160.9	0.0037	1.46899e-08	5	180495180	3408	28.33	ebi-a-GCST90001698	CD45RA+ CD28- CD8br AC	Treg	Absolute count	190.868	32.2566
rs58817739	G	A	398.3	0.0007	4.24522e-11	12	46009960	3408	60.2	ebi-a-GCST90001698	CD45RA+ CD28- CD8br AC	Treg	Absolute count	221.945	43.7751
rs595254	C	G	701.2	0.0004	9.38858e-20	1	12228810	3408	76.62	ebi-a-GCST90001698	CD45RA+ CD28- CD8br AC	Treg	Absolute count	393.188	83.7528
rs59745713	A	G	149.1	0.0069	2.35993e-12	19	34075835	3408	21.18	ebi-a-GCST90001698	CD45RA+ CD28- CD8br AC	Treg	Absolute count	304.668	49.5568
rs59985987	T	C	180.4	0.0032	3.47296e-08	18	59422486	3408	32.64	ebi-a-GCST90001698	CD45RA+ CD28- CD8br AC	Treg	Absolute count	207.616	30.5473
rs61755651	T	C	211.5	0.0023	4.797e-09	14	72431599	3408	36.04	ebi-a-GCST90001698	CD45RA+ CD28- CD8br AC	Treg	Absolute count	205.295	34.4391
rs61784602	C	T	360.9	0.0015	1.61808e-15	1	46796909	3408	45.09	ebi-a-GCST90001698	CD45RA+ CD28- CD8br AC	Treg	Absolute count	390.16	64.0639
rs61827268	C	T	198.7	0.0028	8.74601e-09	1	203800675	3408	34.45	ebi-a-GCST90001698	CD45RA+ CD28- CD8br AC	Treg	Absolute count	220.478	33.2673
rs62247421	A	G	255.1	0.0032	1.39605e-17	3	64390467	3408	29.73	ebi-a-GCST90001698	CD45RA+ CD28- CD8br AC	Treg	Absolute count	415.154	73.626
rs62272737	T	A	225.4	0.0022	9.71606e-09	3	152065838	3408	39.21	ebi-a-GCST90001698	CD45RA+ CD28- CD8br AC	Treg	Absolute count	223.051	33.0456
rs62321187	T	C	1757	0.0001	8.19408e-41	4	120605817	3408	129.6	ebi-a-GCST90001698	CD45RA+ CD28- CD8br AC	Treg	Absolute count	617.348	183.795
rs62337106	G	T	235.6	0.0022	2.18499e-10	5	1957403	3408	37	ebi-a-GCST90001698	CD45RA+ CD28- CD8br AC	Treg	Absolute count	243.695	40.5459
rs62424171	A	G	263	0.0016	1.98898e-09	6	118769058	3408	43.72	ebi-a-GCST90001698	CD45RA+ CD28- CD8br AC	Treg	Absolute count	220.987	36.1869
rs6517382	C	T	-548.4	0.999	2.95325e-21	21	38156170	3408	57.56	ebi-a-GCST90001698	CD45RA+ CD28- CD8br AC	Treg	Absolute count	600.884	90.7723
rs6916896	T	C	466.1	0.001	2.51073e-18	6	5734886	3408	53.08	ebi-a-GCST90001698	CD45RA+ CD28- CD8br AC	Treg	Absolute count	434.064	77.1075
rs7130130	A	G	342.1	0.0015	2.28876e-13	11	59336329	3408	46.48	ebi-a-GCST90001698	CD45RA+ CD28- CD8br AC	Treg	Absolute count	350.571	54.1719
rs71466029	T	C	397	0.0015	2.74031e-16	12	82065434	3408	48.27	ebi-a-GCST90001698	CD45RA+ CD28- CD8br AC	Treg	Absolute count	472.118	67.6436
rs7254864	A	G	643.8	0.0006	1.54206e-15	19	9246656	3408	80.36	ebi-a-GCST90001698	CD45RA+ CD28- CD8br AC	Treg	Absolute count	497.076	64.1833
rs72704856	G	A	424.9	0.0013	7.01455e-18	9	10774031	3408	49.05	ebi-a-GCST90001698	CD45RA+ CD28- CD8br AC	Treg	Absolute count	468.794	75.0405
rs72723889	C	T	381.2	0.0012	6.19156e-11	4	146773005	3408	58.11	ebi-a-GCST90001698	CD45RA+ CD28- CD8br AC	Treg	Absolute count	348.334	43.0332
rs72768736	A	G	520	0.0007	6.19156e-18	9	137149408	3408	59.93	ebi-a-GCST90001698	CD45RA+ CD28- CD8br AC	Treg	Absolute count	378.295	75.2867
rs72780729	T	A	206	0.0047	1.9169e-16	10	17605945	3408	24.92	ebi-a-GCST90001698	CD45RA+ CD28- CD8br AC	Treg	Absolute count	397.024	68.3342
rs72810820	T	C	584.7	0.0004	2.59896e-14	10	92600913	3408	76.44	ebi-a-GCST90001698	CD45RA+ CD28- CD8br AC	Treg	Absolute count	273.39	58.5093
rs72828601	T	C	374.9	0.0013	1.29509e-15	10	121905612	3408	46.66	ebi-a-GCST90001698	CD45RA+ CD28- CD8br AC	Treg	Absolute count	364.955	64.5567
rs72931475	G	A	1003	0.0003	3.68978e-24	2	159316835	3408	98.17	ebi-a-GCST90001698	CD45RA+ CD28- CD8br AC	Treg	Absolute count	603.424	104.386
rs72996438	C	T	568.9	0.0004	6.60085e-13	2	211172214	3408	78.84	ebi-a-GCST90001698	CD45RA+ CD28- CD8br AC	Treg	Absolute count	258.814	52.0689
rs73116391	G	T	204.6	0.004	4.9306e-14	7	46417626	3408	27.04	ebi-a-GCST90001698	CD45RA+ CD28- CD8br AC	Treg	Absolute count	333.55	57.253
rs73780868	C	T	218.4	0.0029	5.40754e-11	6	152137377	3408	33.18	ebi-a-GCST90001698	CD45RA+ CD28- CD8br AC	Treg	Absolute count	275.849	43.3264
rs7426047	T	C	166.4	0.0041	1.45801e-09	2	107184424	3408	27.44	ebi-a-GCST90001698	CD45RA+ CD28- CD8br AC	Treg	Absolute count	226.119	36.7738
rs74322543	G	A	658.4	0.0004	2.60916e-15	10	85916001	3408	82.87	ebi-a-GCST90001698	CD45RA+ CD28- CD8br AC	Treg	Absolute count	346.654	63.1226
rs74336249	T	C	125.6	0.0076	1.16001e-10	9	135625608	3408	19.43	ebi-a-GCST90001698	CD45RA+ CD28- CD8br AC	Treg	Absolute count	237.963	41.7863
rs74540476	A	G	90.23	0.0122	3.20797e-08	11	29902098	3408	16.28	ebi-a-GCST90001698	CD45RA+ CD28- CD8br AC	Treg	Absolute count	196.228	30.718
rs74565504	T	G	442.9	0.001	8.6896e-16	14	89207147	3408	54.79	ebi-a-GCST90001698	CD45RA+ CD28- CD8br AC	Treg	Absolute count	391.928	65.3445
rs74842782	G	T	184.9	0.0032	2.76701e-09	7	131413341	3408	31.03	ebi-a-GCST90001698	CD45RA+ CD28- CD8br AC	Treg	Absolute count	218.103	35.5067
rs74932477	A	G	658.4	0.0004	2.01883e-15	2	229222112	3408	82.54	ebi-a-GCST90001698	CD45RA+ CD28- CD8br AC	Treg	Absolute count	346.654	63.6284
rs75067089	T	C	252.6	0.0023	3.77311e-11	9	14983311	3408	38.08	ebi-a-GCST90001698	CD45RA+ CD28- CD8br AC	Treg	Absolute count	292.836	44.002
rs75157411	A	G	212.8	0.0022	2.003e-08	11	95180478	3408	37.83	ebi-a-GCST90001698	CD45RA+ CD28- CD8br AC	Treg	Absolute count	198.811	31.6425
rs75255396	C	T	104.8	0.0095	1.97002e-08	1	35892939	3408	18.61	ebi-a-GCST90001698	CD45RA+ CD28- CD8br AC	Treg	Absolute count	206.695	31.7125
rs75361870	A	G	269.8	0.0015	1.38998e-09	8	9202609	3408	44.42	ebi-a-GCST90001698	CD45RA+ CD28- CD8br AC	Treg	Absolute count	218.049	36.8915
rs75391939	T	C	416.6	0.0012	7.89223e-16	12	133446245	3408	51.47	ebi-a-GCST90001698	CD45RA+ CD28- CD8br AC	Treg	Absolute count	416.034	65.5134
rs75424381	T	A	121.1	0.0079	2.34202e-10	6	11805124	3408	19.05	ebi-a-GCST90001698	CD45RA+ CD28- CD8br AC	Treg	Absolute count	229.88	40.4109
rs75438005	A	G	939.1	0.0001	6.41062e-13	18	26017285	3408	130.1	ebi-a-GCST90001698	CD45RA+ CD28- CD8br AC	Treg	Absolute count	176.364	52.1038
rs75510626	C	T	239.6	0.0022	5.54243e-11	6	64401131	3408	36.44	ebi-a-GCST90001698	CD45RA+ CD28- CD8br AC	Treg	Absolute count	252.04	43.2332
rs75550713	T	C	207	0.0029	9.16896e-10	13	112088993	3408	33.71	ebi-a-GCST90001698	CD45RA+ CD28- CD8br AC	Treg	Absolute count	247.803	37.7071
rs75551427	G	A	358.8	0.0009	6.3944e-11	3	168644376	3408	54.73	ebi-a-GCST90001698	CD45RA+ CD28- CD8br AC	Treg	Absolute count	231.519	42.9788
rs75561723	T	C	353	0.0013	5.06524e-14	2	199542954	3408	46.68	ebi-a-GCST90001698	CD45RA+ CD28- CD8br AC	Treg	Absolute count	323.562	57.1857
rs75592465	T	G	559.9	0.0006	1.21507e-15	13	105831838	3408	69.63	ebi-a-GCST90001698	CD45RA+ CD28- CD8br AC	Treg	Absolute count	375.96	64.6589
rs75600477	G	T	559.6	0.0009	1.61287e-22	20	40197928	3408	56.91	ebi-a-GCST90001698	CD45RA+ CD28- CD8br AC	Treg	Absolute count	563.167	96.6893
rs75641434	T	C	605.2	0.0007	1.15107e-21	1	181280885	3408	62.86	ebi-a-GCST90001698	CD45RA+ CD28- CD8br AC	Treg	Absolute count	512.415	92.6935
rs75660425	A	G	632.9	0.0004	5.07458e-17	3	129232254	3408	75.09	ebi-a-GCST90001698	CD45RA+ CD28- CD8br AC	Treg	Absolute count	320.322	71.0405
rs75669615	A	G	185	0.0037	6.23993e-10	15	39668760	3408	29.82	ebi-a-GCST90001698	CD45RA+ CD28- CD8br AC	Treg	Absolute count	252.328	38.4883
rs75760272	A	G	348.1	0.0016	2.49919e-14	5	10850589	3408	45.47	ebi-a-GCST90001698	CD45RA+ CD28- CD8br AC	Treg	Absolute count	387.135	58.6082
rs7597139	A	G	-87.22	0.9869	1.55199e-08	2	107560107	3408	15.38	ebi-a-GCST90001698	CD45RA+ CD28- CD8br AC	Treg	Absolute count	196.701	32.1603
rs76017116	A	T	219.6	0.0026	5.56545e-11	9	107332377	3408	33.39	ebi-a-GCST90001698	CD45RA+ CD28- CD8br AC	Treg	Absolute count	250.114	43.2546
rs76025137	A	G	278.1	0.0013	1.29101e-08	6	48192452	3408	48.77	ebi-a-GCST90001698	CD45RA+ CD28- CD8br AC	Treg	Absolute count	200.822	32.516
rs7613821	G	A	-287.7	0.9987	4.25099e-09	3	105611213	3408	48.86	ebi-a-GCST90001698	CD45RA+ CD28- CD8br AC	Treg	Absolute count	214.926	34.6715
rs76385522	T	C	335	0.0016	4.92153e-14	11	10620991	3408	44.28	ebi-a-GCST90001698	CD45RA+ CD28- CD8br AC	Treg	Absolute count	358.545	57.2367
rs76444609	A	G	2896	0.0001	5.00035e-107	1	249084997	3408	127.1	ebi-a-GCST90001698	CD45RA+ CD28- CD8br AC	Treg	Absolute count	1677.2	519.166
rs76543451	A	G	130.9	0.0079	3.35197e-10	9	122201008	3408	20.78	ebi-a-GCST90001698	CD45RA+ CD28- CD8br AC	Treg	Absolute count	268.591	39.6815
rs76552842	A	G	2721	0.0001	8.41395e-101	11	83433494	3408	123.4	ebi-a-GCST90001698	CD45RA+ CD28- CD8br AC	Treg	Absolute count	1480.62	486.213
rs76568972	T	C	203	0.0029	1.40602e-08	2	1592272	3408	35.7	ebi-a-GCST90001698	CD45RA+ CD28- CD8br AC	Treg	Absolute count	238.319	32.3337
rs76636736	A	C	106.8	0.0088	4.26904e-08	1	99542806	3408	19.44	ebi-a-GCST90001698	CD45RA+ CD28- CD8br AC	Treg	Absolute count	198.983	30.1821
rs76679968	T	C	634.9	0.0004	5.63638e-15	4	129754843	3408	80.9	ebi-a-GCST90001698	CD45RA+ CD28- CD8br AC	Treg	Absolute count	322.349	61.5905
rs76736944	C	T	134.6	0.0063	1.16099e-09	1	180881632	3408	22.06	ebi-a-GCST90001698	CD45RA+ CD28- CD8br AC	Treg	Absolute count	226.838	37.2288
rs76808079	C	A	364.4	0.001	2.73779e-11	18	22735939	3408	54.53	ebi-a-GCST90001698	CD45RA+ CD28- CD8br AC	Treg	Absolute count	265.309	44.6566
rs77009235	T	C	116.6	0.0066	3.185e-08	8	4499026	3408	21.02	ebi-a-GCST90001698	CD45RA+ CD28- CD8br AC	Treg	Absolute count	178.277	30.7703
rs77146551	G	A	475.9	0.0012	6.51028e-19	4	108096534	3408	53.26	ebi-a-GCST90001698	CD45RA+ CD28- CD8br AC	Treg	Absolute count	542.902	79.8416
rs77156603	A	C	278.8	0.0018	7.2277e-11	2	104590904	3408	42.64	ebi-a-GCST90001698	CD45RA+ CD28- CD8br AC	Treg	Absolute count	279.322	42.7515
rs77370289	C	T	404.4	0.0007	7.98914e-11	8	57917248	3408	62.01	ebi-a-GCST90001698	CD45RA+ CD28- CD8br AC	Treg	Absolute count	228.795	42.5303
rs77390603	A	C	336.9	0.0015	2.35613e-13	10	4688192	3408	45.79	ebi-a-GCST90001698	CD45RA+ CD28- CD8br AC	Treg	Absolute count	339.994	54.1328
rs77434296	A	G	438.9	0.0012	5.06407e-17	4	22140311	3408	52.07	ebi-a-GCST90001698	CD45RA+ CD28- CD8br AC	Treg	Absolute count	461.765	71.0487
rs77465871	G	A	413.6	0.0015	1.65882e-19	7	47504039	3408	45.5	ebi-a-GCST90001698	CD45RA+ CD28- CD8br AC	Treg	Absolute count	512.425	82.6301
rs77485746	A	C	287.4	0.0015	6.96306e-11	11	129187484	3408	43.92	ebi-a-GCST90001698	CD45RA+ CD28- CD8br AC	Treg	Absolute count	247.425	42.8202
rs77521823	T	A	221	0.0023	2.746e-10	3	130074113	3408	34.9	ebi-a-GCST90001698	CD45RA+ CD28- CD8br AC	Treg	Absolute count	224.152	40.099
rs77538429	G	A	264	0.0018	8.16394e-11	1	110742985	3408	40.5	ebi-a-GCST90001698	CD45RA+ CD28- CD8br AC	Treg	Absolute count	250.454	42.4911
rs77577050	T	G	322	0.0016	1.29092e-14	12	116077199	3408	41.59	ebi-a-GCST90001698	CD45RA+ CD28- CD8br AC	Treg	Absolute count	331.258	59.9424
rs77587134	A	G	308.9	0.0018	4.28943e-12	5	3635021	3408	44.43	ebi-a-GCST90001698	CD45RA+ CD28- CD8br AC	Treg	Absolute count	342.891	48.3374
rs77678807	C	G	320.5	0.001	1.32599e-08	2	208755904	3408	56.26	ebi-a-GCST90001698	CD45RA+ CD28- CD8br AC	Treg	Absolute count	205.235	32.4531
rs77689186	A	C	326.1	0.0019	3.31513e-17	4	176614955	3408	38.46	ebi-a-GCST90001698	CD45RA+ CD28- CD8br AC	Treg	Absolute count	403.329	71.8924
rs77695406	A	T	269.8	0.0018	8.22811e-11	11	70599488	3408	41.4	ebi-a-GCST90001698	CD45RA+ CD28- CD8br AC	Treg	Absolute count	261.58	42.4701
rs77725246	T	C	268.4	0.0016	1.354e-10	17	55639212	3408	41.66	ebi-a-GCST90001698	CD45RA+ CD28- CD8br AC	Treg	Absolute count	230.155	41.5075
rs77733172	T	C	188.4	0.0037	2.45997e-09	9	140235501	3408	31.51	ebi-a-GCST90001698	CD45RA+ CD28- CD8br AC	Treg	Absolute count	261.688	35.7491
rs77814979	C	A	338.9	0.0018	7.8886e-17	4	131041099	3408	40.47	ebi-a-GCST90001698	CD45RA+ CD28- CD8br AC	Treg	Absolute count	412.727	70.1256
rs77955766	G	T	217.6	0.0023	4.71596e-09	19	17307102	3408	37.05	ebi-a-GCST90001698	CD45RA+ CD28- CD8br AC	Treg	Absolute count	217.308	34.4938
rs78085370	A	G	317.1	0.0013	1.18599e-10	1	186023973	3408	49.08	ebi-a-GCST90001698	CD45RA+ CD28- CD8br AC	Treg	Absolute count	261.096	41.743
rs78085398	A	G	105.3	0.0094	1.17501e-08	11	33121166	3408	18.42	ebi-a-GCST90001698	CD45RA+ CD28- CD8br AC	Treg	Absolute count	206.497	32.6797
rs78100215	A	G	352	0.0015	6.36209e-15	17	8298873	3408	44.95	ebi-a-GCST90001698	CD45RA+ CD28- CD8br AC	Treg	Absolute count	371.154	61.3234
rs78193714	A	T	246.7	0.0019	5.47268e-11	3	186195530	3408	37.5	ebi-a-GCST90001698	CD45RA+ CD28- CD8br AC	Treg	Absolute count	230.832	43.2789
rs78275221	A	G	101.4	0.0103	7.68405e-09	6	90900544	3408	17.52	ebi-a-GCST90001698	CD45RA+ CD28- CD8br AC	Treg	Absolute count	209.627	33.4971
rs78313301	T	C	225.9	0.0018	3.36899e-08	3	11075184	3408	40.82	ebi-a-GCST90001698	CD45RA+ CD28- CD8br AC	Treg	Absolute count	183.38	30.6257
rs78470553	A	G	132.5	0.0097	2.60615e-14	7	158334355	3408	17.32	ebi-a-GCST90001698	CD45RA+ CD28- CD8br AC	Treg	Absolute count	337.288	58.5243
rs7850783	G	A	143.3	0.0079	1.88799e-12	9	100968226	3408	20.28	ebi-a-GCST90001698	CD45RA+ CD28- CD8br AC	Treg	Absolute count	321.888	49.9294
rs78524989	G	T	183	0.0029	3.41704e-08	11	94284134	3408	33.09	ebi-a-GCST90001698	CD45RA+ CD28- CD8br AC	Treg	Absolute count	193.673	30.585
rs78530932	A	T	76.74	0.0216	1.93201e-10	2	81191156	3408	12.02	ebi-a-GCST90001698	CD45RA+ CD28- CD8br AC	Treg	Absolute count	248.911	40.76
rs78622624	C	T	97.68	0.0128	1.30401e-10	10	33359425	3408	15.15	ebi-a-GCST90001698	CD45RA+ CD28- CD8br AC	Treg	Absolute count	241.133	41.5706
rs78656354	A	G	287	0.0013	1.59698e-08	1	166905650	3408	50.66	ebi-a-GCST90001698	CD45RA+ CD28- CD8br AC	Treg	Absolute count	213.881	32.0947
rs78703636	C	T	1057	0.0001	4.1783e-15	19	33953595	3408	134.1	ebi-a-GCST90001698	CD45RA+ CD28- CD8br AC	Treg	Absolute count	223.427	62.1287
rs78741146	C	T	212.5	0.0023	5.22601e-09	3	182409985	3408	36.29	ebi-a-GCST90001698	CD45RA+ CD28- CD8br AC	Treg	Absolute count	207.241	34.2881
rs78750136	C	T	3549		2.84905e-40	14	26308944	3408	263.7	ebi-a-GCST90001698	CD45RA+ CD28- CD8br AC	Treg	Absolute count		181.131
rs78773852	C	T	303.6	0.0016	3.79228e-11	12	71181930	3408	45.76	ebi-a-GCST90001698	CD45RA+ CD28- CD8br AC	Treg	Absolute count	294.482	44.0181
rs78881177	C	A	297	0.0016	1.06611e-11	11	127881478	3408	43.55	ebi-a-GCST90001698	CD45RA+ CD28- CD8br AC	Treg	Absolute count	281.817	46.509
rs78888262	A	C	434.2	0.0006	7.1978e-12	16	88701572	3408	63.13	ebi-a-GCST90001698	CD45RA+ CD28- CD8br AC	Treg	Absolute count	226.1	47.3051
rs78922116	T	C	263.6	0.0029	1.01601e-16	11	25534610	3408	31.58	ebi-a-GCST90001698	CD45RA+ CD28- CD8br AC	Treg	Absolute count	401.844	69.6733
rs79027575	C	T	331.8	0.0022	2.0611e-17	2	146371302	3408	38.87	ebi-a-GCST90001698	CD45RA+ CD28- CD8br AC	Treg	Absolute count	483.336	72.8658
rs79218577	C	G	828.9	0.0007	3.17395e-31	8	143859934	3408	70.61	ebi-a-GCST90001698	CD45RA+ CD28- CD8br AC	Treg	Absolute count	961.232	137.807
rs79395509	T	C	1584	0.0006	1.79184e-57	4	176348299	3408	97.29	ebi-a-GCST90001698	CD45RA+ CD28- CD8br AC	Treg	Absolute count	3009.06	265.078
rs79418578	A	C	961.3	0.0003	1.80011e-24	3	141886501	3408	93.43	ebi-a-GCST90001698	CD45RA+ CD28- CD8br AC	Treg	Absolute count	554.292	105.863
rs79518488	C	T	857.2	0.0003	1.53497e-15	6	28389143	3408	107	ebi-a-GCST90001698	CD45RA+ CD28- CD8br AC	Treg	Absolute count	440.743	64.1796
rs79548047	C	T	163.6	0.0053	8.70603e-09	16	11614838	3408	28.37	ebi-a-GCST90001698	CD45RA+ CD28- CD8br AC	Treg	Absolute count	282.205	33.2543
rs79647440	T	C	1574	0.0004	1.9059e-42	7	142438302	3408	113.7	ebi-a-GCST90001698	CD45RA+ CD28- CD8br AC	Treg	Absolute count	1981.19	191.641
rs79725470	C	T	1117	0.0004	3.23296e-39	5	94705605	3408	84.15	ebi-a-GCST90001698	CD45RA+ CD28- CD8br AC	Treg	Absolute count	997.752	176.197
rs79741386	A	G	141.4	0.0073	8.59607e-12	11	109660227	3408	20.64	ebi-a-GCST90001698	CD45RA+ CD28- CD8br AC	Treg	Absolute count	289.781	46.9331
rs79757812	A	G	99.34	0.0116	5.33003e-09	17	65896989	3408	16.98	ebi-a-GCST90001698	CD45RA+ CD28- CD8br AC	Treg	Absolute count	226.292	34.2273
rs79851411	A	G	1826	0.0001	6.61302e-42	8	13716390	3408	132.8	ebi-a-GCST90001698	CD45RA+ CD28- CD8br AC	Treg	Absolute count	666.789	189.062
rs79888370	T	G	47.59	0.0433	4.66498e-08	4	180201786	3408	8.691	ebi-a-GCST90001698	CD45RA+ CD28- CD8br AC	Treg	Absolute count	187.64	29.9842
rs80018878	T	C	774.8	0.0004	2.02488e-19	7	46985321	3408	85.45	ebi-a-GCST90001698	CD45RA+ CD28- CD8br AC	Treg	Absolute count	480.06	82.2158
rs80128954	T	C	297.2	0.0015	2.77971e-11	13	76775102	3408	44.49	ebi-a-GCST90001698	CD45RA+ CD28- CD8br AC	Treg	Absolute count	264.586	44.6244
rs80133207	C	G	391.9	0.0015	6.52529e-17	13	113264513	3408	46.66	ebi-a-GCST90001698	CD45RA+ CD28- CD8br AC	Treg	Absolute count	460.066	70.5442
rs80305889	G	T	404.7	0.0007	8.88996e-11	7	34681601	3408	62.22	ebi-a-GCST90001698	CD45RA+ CD28- CD8br AC	Treg	Absolute count	229.134	42.3064
rs80331575	T	C	168.6	0.0043	4.71303e-10	4	109566866	3408	26.99	ebi-a-GCST90001698	CD45RA+ CD28- CD8br AC	Treg	Absolute count	243.412	39.022
rs80334718	G	A	391.1	0.0012	6.42836e-15	14	33998519	3408	49.95	ebi-a-GCST90001698	CD45RA+ CD28- CD8br AC	Treg	Absolute count	366.662	61.3062
rs8177454	C	G	268.3	0.0015	1.344e-09	5	150408639	3408	44.14	ebi-a-GCST90001698	CD45RA+ CD28- CD8br AC	Treg	Absolute count	215.631	36.9468
rs8178689	G	A	301.1	0.0018	2.28613e-12	8	42060072	3408	42.76	ebi-a-GCST90001698	CD45RA+ CD28- CD8br AC	Treg	Absolute count	325.793	49.5845
rs9471016	T	C	85.79	0.0161	2.00401e-09	6	39196392	3408	14.27	ebi-a-GCST90001698	CD45RA+ CD28- CD8br AC	Treg	Absolute count	233.174	36.1431
rs9479093	G	A	193.7	0.0031	3.17797e-09	6	151992984	3408	32.62	ebi-a-GCST90001698	CD45RA+ CD28- CD8br AC	Treg	Absolute count	231.901	35.2607
rs7559619	G	A	-2.745	0.3508	1.962e-13	2	38892207	3425	0.372	ebi-a-GCST90001699	CD45RA+ CD28- CD8br %CD8br	Treg	Relative count	3.43204	54.4501
rs10176830	C	G	29.23	0.0003	5.9731e-11	2	83631928	3425	4.452	ebi-a-GCST90001700	CD45RA+ CD28- CD8br %T cell	Treg	Relative count	0.512482	43.107
rs10505739	C	A	18.81	0.0004	3.20597e-08	12	10043518	3425	3.393	ebi-a-GCST90001700	CD45RA+ CD28- CD8br %T cell	Treg	Relative count	0.28294	30.7333
rs10824158	T	G	9.768	0.0019	1.62401e-08	10	53915868	3425	1.725	ebi-a-GCST90001700	CD45RA+ CD28- CD8br %T cell	Treg	Relative count	0.361884	32.0651
rs111747460	A	G	26.82	0.0003	4.80596e-10	3	74016318	3425	4.296	ebi-a-GCST90001700	CD45RA+ CD28- CD8br %T cell	Treg	Relative count	0.431458	38.9753
rs114230155	A	G	9.265	0.0023	5.46802e-09	1	102796337	3425	1.585	ebi-a-GCST90001700	CD45RA+ CD28- CD8br %T cell	Treg	Relative count	0.393957	34.169
rs114421150	A	C	25	0.0003	9.99793e-10	4	16986930	3425	4.08	ebi-a-GCST90001700	CD45RA+ CD28- CD8br %T cell	Treg	Relative count	0.374887	37.5457
rs114581990	G	A	8.874	0.0022	1.513e-08	2	235962017	3425	1.564	ebi-a-GCST90001700	CD45RA+ CD28- CD8br %T cell	Treg	Relative count	0.345728	32.1933
rs116399750	A	G	17.96	0.0006	2.27101e-08	4	176754667	3425	3.205	ebi-a-GCST90001700	CD45RA+ CD28- CD8br %T cell	Treg	Relative count	0.386842	31.4019
rs116581718	C	T	22.4	0.0006	1.35207e-11	5	29413612	3425	3.301	ebi-a-GCST90001700	CD45RA+ CD28- CD8br %T cell	Treg	Relative count	0.601751	46.0474
rs116915023	T	C	10.65	0.0016	2.49701e-09	18	62442252	3425	1.782	ebi-a-GCST90001700	CD45RA+ CD28- CD8br %T cell	Treg	Relative count	0.362371	35.7177
rs116916598	G	A	19.07	0.0006	2.33297e-08	11	121746998	3425	3.407	ebi-a-GCST90001700	CD45RA+ CD28- CD8br %T cell	Treg	Relative count	0.436136	31.3298
rs117173207	A	G	18.77	0.0004	2.10199e-08	11	24544063	3425	3.342	ebi-a-GCST90001700	CD45RA+ CD28- CD8br %T cell	Treg	Relative count	0.281738	31.5439
rs117284243	T	A	49.65	0.0001	1.5729e-17	11	122918979	3425	5.795	ebi-a-GCST90001700	CD45RA+ CD28- CD8br %T cell	Treg	Relative count	0.492975	73.406
rs117478414	T	C	32.87	0.0001	1.532e-08	8	56081028	3425	5.796	ebi-a-GCST90001700	CD45RA+ CD28- CD8br %T cell	Treg	Relative count	0.216066	32.162
rs117692894	T	G	33.95	0.0001	5.40804e-09	7	39587008	3425	5.804	ebi-a-GCST90001700	CD45RA+ CD28- CD8br %T cell	Treg	Relative count	0.230497	34.2156
rs117867588	A	G	36.56	0.0001	6.06206e-09	8	15699657	3425	6.272	ebi-a-GCST90001700	CD45RA+ CD28- CD8br %T cell	Treg	Relative count	0.2673	33.9782
rs118089863	T	C	12.62	0.0018	1.98299e-08	19	24477916	3425	2.243	ebi-a-GCST90001700	CD45RA+ CD28- CD8br %T cell	Treg	Relative count	0.57232	31.6563
rs12279408	T	C	16	0.0007	4.59505e-08	11	84269972	3425	2.92	ebi-a-GCST90001700	CD45RA+ CD28- CD8br %T cell	Treg	Relative count	0.358149	30.0244
rs12499962	G	A	25.15	0.0006	1.58599e-15	4	99029457	3425	3.141	ebi-a-GCST90001700	CD45RA+ CD28- CD8br %T cell	Treg	Relative count	0.758572	64.1121
rs12501785	A	G	10.8	0.0013	1.00399e-08	4	180565400	3425	1.881	ebi-a-GCST90001700	CD45RA+ CD28- CD8br %T cell	Treg	Relative count	0.30287	32.9663
rs138327786	A	G	21.5	0.0003	3.38104e-08	6	1730982	3425	3.886	ebi-a-GCST90001700	CD45RA+ CD28- CD8br %T cell	Treg	Relative count	0.277267	30.6106
rs140963286	T	C	33.4	0.0001	6.30202e-09	1	24640467	3425	5.736	ebi-a-GCST90001700	CD45RA+ CD28- CD8br %T cell	Treg	Relative count	0.22309	33.9059
rs143395500	T	C	51.17	0.0001	7.91608e-09	10	69536834	3425	8.845	ebi-a-GCST90001700	CD45RA+ CD28- CD8br %T cell	Treg	Relative count	0.523621	33.4684
rs143845801	C	G	18.54	0.0007	1.89583e-11	7	84434549	3425	2.753	ebi-a-GCST90001700	CD45RA+ CD28- CD8br %T cell	Treg	Relative count	0.480887	45.3531
rs145604620	G	A	34.45	0.0003	1.2249e-12	6	11491250	3425	4.832	ebi-a-GCST90001700	CD45RA+ CD28- CD8br %T cell	Treg	Relative count	0.711868	50.8305
rs146822590	T	A	14.19	0.0009	2.683e-09	12	130060949	3425	2.379	ebi-a-GCST90001700	CD45RA+ CD28- CD8br %T cell	Treg	Relative count	0.362115	35.5775
rs147093663	T	G	42.63	0.0001	9.65006e-09	15	81422902	3425	7.413	ebi-a-GCST90001700	CD45RA+ CD28- CD8br %T cell	Treg	Relative count	0.363427	33.0706
rs147107195	T	C	23.9	0.0003	3.92401e-09	12	48190275	3425	4.049	ebi-a-GCST90001700	CD45RA+ CD28- CD8br %T cell	Treg	Relative count	0.342623	34.8418
rs148658406	T	C	32.81	0.0001	1.02499e-08	3	153311399	3425	5.716	ebi-a-GCST90001700	CD45RA+ CD28- CD8br %T cell	Treg	Relative count	0.215278	32.9479
rs149208831	C	A	25.69	0.0003	3.96899e-10	6	10017676	3425	4.095	ebi-a-GCST90001700	CD45RA+ CD28- CD8br %T cell	Treg	Relative count	0.395867	39.3569
rs16864501	A	G	33.31	0.0001	7.30802e-09	3	152385976	3425	5.744	ebi-a-GCST90001700	CD45RA+ CD28- CD8br %T cell	Treg	Relative count	0.221889	33.6295
rs17791728	C	T	15.79	0.0006	2.10402e-08	20	17556587	3425	2.811	ebi-a-GCST90001700	CD45RA+ CD28- CD8br %T cell	Treg	Relative count	0.299009	31.5531
rs180972485	A	G	12.36	0.001	2.21998e-08	20	24457030	3425	2.205	ebi-a-GCST90001700	CD45RA+ CD28- CD8br %T cell	Treg	Relative count	0.305234	31.421
rs185587352	A	G	18.17	0.0006	3.62101e-09	3	117384981	3425	3.072	ebi-a-GCST90001700	CD45RA+ CD28- CD8br %T cell	Treg	Relative count	0.395941	34.9838
rs189796120	T	C	4.47	0.0099	5.13594e-09	11	109281106	3425	0.763	ebi-a-GCST90001700	CD45RA+ CD28- CD8br %T cell	Treg	Relative count	0.391705	34.3215
rs190665193	G	A	35.37	0.0003	4.43507e-18	2	106438361	3425	4.058	ebi-a-GCST90001700	CD45RA+ CD28- CD8br %T cell	Treg	Relative count	0.750397	75.9707
rs191923221	A	G	4.991	0.0072	1.62002e-08	19	18858754	3425	0.8815	ebi-a-GCST90001700	CD45RA+ CD28- CD8br %T cell	Treg	Relative count	0.356122	32.0576
rs34039708	A	C	12.51	0.0019	1.58416e-11	8	12500832	3425	1.85	ebi-a-GCST90001700	CD45RA+ CD28- CD8br %T cell	Treg	Relative count	0.59357	45.7268
rs35068665	G	T	53.41	0.0001	5.86813e-21	14	101798387	3425	5.65	ebi-a-GCST90001700	CD45RA+ CD28- CD8br %T cell	Treg	Relative count	0.570469	89.361
rs35772393	T	C	38.7		2.34202e-09	16	47727514	3425	6.463	ebi-a-GCST90001700	CD45RA+ CD28- CD8br %T cell	Treg	Relative count		35.8553
rs41276984	G	C	15.14	0.0012	2.20191e-11	20	37580670	3425	2.254	ebi-a-GCST90001700	CD45RA+ CD28- CD8br %T cell	Treg	Relative count	0.549467	45.1174
rs4853078	G	T	9.274	0.0019	3.74197e-08	2	75148081	3425	1.681	ebi-a-GCST90001700	CD45RA+ CD28- CD8br %T cell	Treg	Relative count	0.326206	30.4368
rs62218442	A	T	15.67	0.0007	4.64997e-08	22	23072586	3425	2.862	ebi-a-GCST90001700	CD45RA+ CD28- CD8br %T cell	Treg	Relative count	0.343528	29.9777
rs62321187	T	C	49	0.0001	1.26386e-17	4	120605817	3425	5.703	ebi-a-GCST90001700	CD45RA+ CD28- CD8br %T cell	Treg	Relative count	0.480152	73.8219
rs72758450	C	T	33.05	0.0001	5.188e-09	15	69811049	3425	5.644	ebi-a-GCST90001700	CD45RA+ CD28- CD8br %T cell	Treg	Relative count	0.218439	34.2901
rs72931475	G	A	31.04	0.0003	7.30466e-13	2	159316835	3425	4.31	ebi-a-GCST90001700	CD45RA+ CD28- CD8br %T cell	Treg	Relative count	0.577916	51.8667
rs75438005	A	G	38.95	0.0001	9.31108e-12	18	26017285	3425	5.695	ebi-a-GCST90001700	CD45RA+ CD28- CD8br %T cell	Treg	Relative count	0.30339	46.7765
rs75993384	C	T	38.22	0.0001	9.73419e-16	4	55305871	3425	4.737	ebi-a-GCST90001700	CD45RA+ CD28- CD8br %T cell	Treg	Relative count	0.292124	65.099
rs76444609	A	G	51.58	0.0001	4.81615e-19	1	249084997	3425	5.751	ebi-a-GCST90001700	CD45RA+ CD28- CD8br %T cell	Treg	Relative count	0.532046	80.4407
rs76552842	A	G	49.64	0.0001	6.60237e-19	11	83433494	3425	5.557	ebi-a-GCST90001700	CD45RA+ CD28- CD8br %T cell	Treg	Relative count	0.492777	79.7963
rs77113660	G	A	52.91	0.0001	1.15611e-20	12	83249816	3425	5.64	ebi-a-GCST90001700	CD45RA+ CD28- CD8br %T cell	Treg	Relative count	0.559838	88.007
rs77214871	T	A	46.69	0.0001	3.68638e-18	13	84005540	3425	5.344	ebi-a-GCST90001700	CD45RA+ CD28- CD8br %T cell	Treg	Relative count	0.435948	76.3334
rs77465871	G	A	13.03	0.0015	2.13304e-11	7	47504039	3425	1.94	ebi-a-GCST90001700	CD45RA+ CD28- CD8br %T cell	Treg	Relative count	0.508579	45.1113
rs77467380	T	C	34.38	0.0001	4.55596e-09	16	78662086	3425	5.85	ebi-a-GCST90001700	CD45RA+ CD28- CD8br %T cell	Treg	Relative count	0.236373	34.5382
rs78069205	G	A	46.68	0.0001	5.07096e-09	10	9668124	3425	7.967	ebi-a-GCST90001700	CD45RA+ CD28- CD8br %T cell	Treg	Relative count	0.435761	34.3299
rs78088167	G	A	19.81	0.0006	8.98607e-10	4	130098084	3425	3.224	ebi-a-GCST90001700	CD45RA+ CD28- CD8br %T cell	Treg	Relative count	0.470641	37.7554
rs78750136	C	T	100.8		5.21075e-18	14	26308944	3425	11.59	ebi-a-GCST90001700	CD45RA+ CD28- CD8br %T cell	Treg	Relative count		75.6405
rs79027575	C	T	9.036	0.0022	4.83704e-08	2	146371302	3425	1.652	ebi-a-GCST90001700	CD45RA+ CD28- CD8br %T cell	Treg	Relative count	0.358467	29.918
rs79395509	T	C	26.23	0.0006	4.38198e-10	4	176348299	3425	4.191	ebi-a-GCST90001700	CD45RA+ CD28- CD8br %T cell	Treg	Relative count	0.82512	39.1707
rs79518488	C	T	24.55	0.0003	4.37401e-08	6	28389143	3425	4.474	ebi-a-GCST90001700	CD45RA+ CD28- CD8br %T cell	Treg	Relative count	0.361513	30.11
rs79647440	T	C	37.38	0.0004	3.94003e-14	7	142438302	3425	4.922	ebi-a-GCST90001700	CD45RA+ CD28- CD8br %T cell	Treg	Relative count	1.11736	57.676
rs79851411	A	G	35.15	0.0001	1.439e-09	8	13716390	3425	5.793	ebi-a-GCST90001700	CD45RA+ CD28- CD8br %T cell	Treg	Relative count	0.24708	36.8166
rs80331554	G	A	44.6	0.0001	7.70407e-09	15	59013643	3425	7.703	ebi-a-GCST90001700	CD45RA+ CD28- CD8br %T cell	Treg	Relative count	0.397792	33.5235
rs73165129	T	C	-0.5191	0.0987	6.74528e-37	22	42315371	3592	0.04044	ebi-a-GCST90001701	BAFF-R on CD20- CD38-	B cell	MFI	0.0479423	164.771
rs117086217	G	A	-0.5014	0.0343	1.08493e-13	22	39876838	3657	0.06723	ebi-a-GCST90001702	BAFF-R on CD24+ CD27+	B cell	MFI	0.0166546	55.6215
rs118137006	C	A	-0.7507	0.015	8.8736e-13	22	40727723	3657	0.1047	ebi-a-GCST90001702	BAFF-R on CD24+ CD27+	B cell	MFI	0.0166529	51.409
rs13058590	T	C	-0.3738	0.0468	3.16199e-10	22	39641412	3657	0.05926	ebi-a-GCST90001702	BAFF-R on CD24+ CD27+	B cell	MFI	0.0124663	39.7883
rs143944768	T	C	-0.3468	0.0463	4.02903e-09	22	44378670	3657	0.0588	ebi-a-GCST90001702	BAFF-R on CD24+ CD27+	B cell	MFI	0.0106214	34.7859
rs146069723	T	C	-0.574	0.0756	1.05999e-32	22	43339331	3657	0.04773	ebi-a-GCST90001702	BAFF-R on CD24+ CD27+	B cell	MFI	0.0460506	144.624
rs2142827	A	G	-0.3402	0.1416	4.12287e-21	22	42874781	3657	0.03585	ebi-a-GCST90001702	BAFF-R on CD24+ CD27+	B cell	MFI	0.0281353	90.0514
rs5758649	T	C	-0.6147	0.0871	7.30802e-42	22	42605548	3657	0.04478	ebi-a-GCST90001702	BAFF-R on CD24+ CD27+	B cell	MFI	0.0600894	188.434
rs73165130	C	G	-1.493	0.099	1e-200	22	42316496	3657	0.0339	ebi-a-GCST90001702	BAFF-R on CD24+ CD27+	B cell	MFI	0.397658	1939.64
rs9614288	T	A	-0.3203	0.2346	9.64717e-28	22	44297686	3657	0.0291	ebi-a-GCST90001702	BAFF-R on CD24+ CD27+	B cell	MFI	0.0368435	121.151
rs117086217	G	A	-0.5093	0.0343	4.41876e-14	22	39876838	3657	0.06721	ebi-a-GCST90001703	BAFF-R on IgD+ CD24+	B cell	MFI	0.0171836	57.4222
rs118137006	C	A	-0.7396	0.015	1.91602e-12	22	40727723	3657	0.1047	ebi-a-GCST90001703	BAFF-R on IgD+ CD24+	B cell	MFI	0.0161641	49.9
rs189503542	A	T	-0.6337	0.0138	6.95905e-09	22	44698304	3657	0.1091	ebi-a-GCST90001703	BAFF-R on IgD+ CD24+	B cell	MFI	0.0109305	33.7379
rs2142827	A	G	-0.3265	0.1416	1.48115e-19	22	42874781	3657	0.03588	ebi-a-GCST90001703	BAFF-R on IgD+ CD24+	B cell	MFI	0.0259149	82.8059
rs5758649	T	C	-0.5902	0.0871	1.09194e-38	22	42605548	3657	0.04484	ebi-a-GCST90001703	BAFF-R on IgD+ CD24+	B cell	MFI	0.0553949	173.248
rs73165129	T	C	-1.487	0.099	1e-200	22	42315371	3657	0.03398	ebi-a-GCST90001703	BAFF-R on IgD+ CD24+	B cell	MFI	0.394468	1915.03
rs75056525	A	G	-0.5571	0.0762	3.31589e-31	22	43349884	3657	0.0475	ebi-a-GCST90001703	BAFF-R on IgD+ CD24+	B cell	MFI	0.0436947	137.556
rs9614288	T	A	-0.3097	0.2346	5.05243e-26	22	44297686	3657	0.02913	ebi-a-GCST90001703	BAFF-R on IgD+ CD24+	B cell	MFI	0.0344452	113.032
rs1081003	A	G	-0.4975	0.0874	3.3243e-28	22	42525756	3657	0.0448	ebi-a-GCST90001704	BAFF-R on IgD+ CD24-	B cell	MFI	0.0394828	123.319
rs117430146	C	G	0.3164	0.0561	1.45101e-08	22	41998660	3657	0.0557	ebi-a-GCST90001704	BAFF-R on IgD+ CD24-	B cell	MFI	0.0106021	32.2673
rs117705111	A	G	-0.763	0.0365	2.9662e-31	22	41957510	3657	0.065	ebi-a-GCST90001704	BAFF-R on IgD+ CD24-	B cell	MFI	0.0409471	137.791
rs149806587	G	A	-0.5384	0.0526	9.76562e-21	22	40774205	3657	0.05731	ebi-a-GCST90001704	BAFF-R on IgD+ CD24-	B cell	MFI	0.0288908	88.257
rs1801274	G	A	-0.1805	0.325	2.28876e-11	1	161479745	3657	0.02691	ebi-a-GCST90001704	BAFF-R on IgD+ CD24-	B cell	MFI	0.0142946	44.9911
rs182240980	T	A	-1.51	0.099	1e-200	22	42317478	3657	0.03362	ebi-a-GCST90001704	BAFF-R on IgD+ CD24-	B cell	MFI	0.406765	2017.24
rs1894588	T	C	-0.532	0.0622	3.96917e-25	22	40629980	3657	0.051	ebi-a-GCST90001704	BAFF-R on IgD+ CD24-	B cell	MFI	0.0330182	108.814
rs5759079	A	G	-0.4296	0.1406	3.27265e-32	22	43393437	3657	0.03601	ebi-a-GCST90001704	BAFF-R on IgD+ CD24-	B cell	MFI	0.0446004	142.325
rs76146864	T	C	-0.7283	0.0264	1.10002e-20	22	40246055	3657	0.07763	ebi-a-GCST90001704	BAFF-R on IgD+ CD24-	B cell	MFI	0.0272669	88.016
rs1081003	A	G	-0.5412	0.0872	4.58564e-33	22	42525756	3645	0.04473	ebi-a-GCST90001705	BAFF-R on IgD+ CD38-	B cell	MFI	0.046627	146.392
rs117430146	C	G	0.3149	0.0562	1.65402e-08	22	41998660	3645	0.05565	ebi-a-GCST90001705	BAFF-R on IgD+ CD38-	B cell	MFI	0.0105194	32.0195
rs117705111	A	G	-0.7379	0.0364	2.99709e-29	22	41957510	3645	0.06516	ebi-a-GCST90001705	BAFF-R on IgD+ CD38-	B cell	MFI	0.0381965	128.243
rs149806587	G	A	-0.5355	0.0527	1.61213e-20	22	40774205	3645	0.05733	ebi-a-GCST90001705	BAFF-R on IgD+ CD38-	B cell	MFI	0.0286317	87.2479
rs182240980	T	A	-1.496	0.0989	1e-200	22	42317478	3645	0.03377	ebi-a-GCST90001705	BAFF-R on IgD+ CD38-	B cell	MFI	0.398899	1962.46
rs1894588	T	C	-0.5121	0.0621	2.1508e-23	22	40629980	3645	0.05103	ebi-a-GCST90001705	BAFF-R on IgD+ CD38-	B cell	MFI	0.0305483	100.707
rs5759077	A	T	-0.4487	0.1407	5.1713e-35	22	43391816	3645	0.03596	ebi-a-GCST90001705	BAFF-R on IgD+ CD38-	B cell	MFI	0.0486834	155.694
rs76146864	T	C	-0.6949	0.0263	6.85804e-19	22	40246055	3645	0.07785	ebi-a-GCST90001705	BAFF-R on IgD+ CD38-	B cell	MFI	0.0247318	79.676
rs1081003	A	G	-0.5202	0.0887	8.86135e-18	22	42525756	1837	0.05995	ebi-a-GCST90001706	BAFF-R on IgD+ CD38- naive	B cell	MFI	0.0437477	75.2943
rs117705111	A	G	-0.7129	0.0346	1.24595e-14	22	41957510	1837	0.09169	ebi-a-GCST90001706	BAFF-R on IgD+ CD38- naive	B cell	MFI	0.0339524	60.4524
rs149806587	G	A	-0.5047	0.0517	3.176e-10	22	40774205	1837	0.07979	ebi-a-GCST90001706	BAFF-R on IgD+ CD38- naive	B cell	MFI	0.0249766	40.0101
rs1894588	T	C	-0.607	0.061	9.72076e-18	22	40629980	1837	0.07005	ebi-a-GCST90001706	BAFF-R on IgD+ CD38- naive	B cell	MFI	0.0422088	75.0864
rs2018340	A	G	-0.472	0.1375	7.45247e-21	22	43390319	1837	0.04978	ebi-a-GCST90001706	BAFF-R on IgD+ CD38- naive	B cell	MFI	0.0528416	89.903
rs6002543	G	C	-1.52	0.0947	9.09913e-184	22	42320547	1837	0.0467	ebi-a-GCST90001706	BAFF-R on IgD+ CD38- naive	B cell	MFI	0.39615	1059.38
rs76146864	T	C	-0.7454	0.025	1.741e-11	22	40246055	1837	0.1101	ebi-a-GCST90001706	BAFF-R on IgD+ CD38- naive	B cell	MFI	0.0270865	45.8357
rs139290596	G	A	-0.4589	0.0482	8.25201e-09	22	44349795	1837	0.07926	ebi-a-GCST90001707	BAFF-R on IgD+ CD38- unsw mem	B cell	MFI	0.0193223	33.5219
rs146069723	T	C	-0.5625	0.0762	6.77954e-18	22	43339331	1837	0.06459	ebi-a-GCST90001707	BAFF-R on IgD+ CD38- unsw mem	B cell	MFI	0.0445459	75.8428
rs150612106	A	G	-0.6961	0.025	4.22902e-10	22	40175781	1837	0.1109	ebi-a-GCST90001707	BAFF-R on IgD+ CD38- unsw mem	B cell	MFI	0.0236221	39.3985
rs5758649	T	C	-0.6208	0.0887	1.02306e-24	22	42605548	1837	0.05961	ebi-a-GCST90001707	BAFF-R on IgD+ CD38- unsw mem	B cell	MFI	0.0623044	108.459
rs73165129	T	C	-1.495	0.0944	9.84011e-175	22	42315371	1837	0.04742	ebi-a-GCST90001707	BAFF-R on IgD+ CD38- unsw mem	B cell	MFI	0.382138	993.938
rs1081003	A	G	-0.4922	0.0874	1.40411e-27	22	42525756	3656	0.04486	ebi-a-GCST90001708	BAFF-R on IgD+ CD38br	B cell	MFI	0.0386461	120.383
rs117430146	C	G	0.3402	0.0561	1.2e-09	22	41998660	3656	0.0558	ebi-a-GCST90001708	BAFF-R on IgD+ CD38br	B cell	MFI	0.0122571	37.1707
rs117705111	A	G	-0.7389	0.0365	3.36667e-29	22	41957510	3656	0.0653	ebi-a-GCST90001708	BAFF-R on IgD+ CD38br	B cell	MFI	0.0384013	128.04
rs149806587	G	A	-0.4826	0.0527	7.24937e-17	22	40774205	3656	0.05757	ebi-a-GCST90001708	BAFF-R on IgD+ CD38br	B cell	MFI	0.0232543	70.272
rs1894588	T	C	-0.5142	0.0622	1.95299e-23	22	40629980	3656	0.05119	ebi-a-GCST90001708	BAFF-R on IgD+ CD38br	B cell	MFI	0.0308457	100.901
rs4657041	C	T	-0.1522	0.3342	1.93099e-08	1	161478859	3656	0.02702	ebi-a-GCST90001708	BAFF-R on IgD+ CD38br	B cell	MFI	0.0103088	31.7292
rs5759079	A	G	-0.4284	0.1406	6.31248e-32	22	43393437	3656	0.03608	ebi-a-GCST90001708	BAFF-R on IgD+ CD38br	B cell	MFI	0.0443516	140.983
rs73165129	T	C	-1.444	0.099	1e-200	22	42315371	3656	0.03455	ebi-a-GCST90001708	BAFF-R on IgD+ CD38br	B cell	MFI	0.371984	1746.78
rs76146864	T	C	-0.7005	0.0264	3.77485e-19	22	40246055	3656	0.0779	ebi-a-GCST90001708	BAFF-R on IgD+ CD38br	B cell	MFI	0.025225	80.8614
rs1081003	A	G	-0.5028	0.0874	9.60948e-29	22	42525756	3657	0.04481	ebi-a-GCST90001709	BAFF-R on IgD+ CD38dim	B cell	MFI	0.0403285	125.904
rs117430146	C	G	0.3293	0.0561	3.71903e-09	22	41998660	3657	0.05572	ebi-a-GCST90001709	BAFF-R on IgD+ CD38dim	B cell	MFI	0.0114842	34.927
rs117705111	A	G	-0.7505	0.0365	3.08674e-30	22	41957510	3657	0.06509	ebi-a-GCST90001709	BAFF-R on IgD+ CD38dim	B cell	MFI	0.0396165	132.945
rs149806587	G	A	-0.5223	0.0526	1.44411e-19	22	40774205	3657	0.05739	ebi-a-GCST90001709	BAFF-R on IgD+ CD38dim	B cell	MFI	0.0271887	82.8262
rs1801274	G	A	-0.1765	0.325	6.47143e-11	1	161479745	3657	0.02694	ebi-a-GCST90001709	BAFF-R on IgD+ CD38dim	B cell	MFI	0.013668	42.9234
rs1894588	T	C	-0.5308	0.0622	5.43751e-25	22	40629980	3657	0.05104	ebi-a-GCST90001709	BAFF-R on IgD+ CD38dim	B cell	MFI	0.0328694	108.153
rs3819676	A	T	-0.4355	0.1406	4.92153e-33	22	43339960	3657	0.03601	ebi-a-GCST90001709	BAFF-R on IgD+ CD38dim	B cell	MFI	0.0458339	146.262
rs73165129	T	C	-1.516	0.099	1e-200	22	42315371	3657	0.03358	ebi-a-GCST90001709	BAFF-R on IgD+ CD38dim	B cell	MFI	0.410004	2038.15
rs76146864	T	C	-0.7149	0.0264	5.93745e-20	22	40246055	3657	0.07772	ebi-a-GCST90001709	BAFF-R on IgD+ CD38dim	B cell	MFI	0.0262727	84.6106
rs118137006	C	A	-0.7062	0.015	1.57797e-11	22	40727723	3657	0.1044	ebi-a-GCST90001710	BAFF-R on IgD- CD24-	B cell	MFI	0.0147371	45.7567
rs13058590	T	C	-0.355	0.0468	2.1e-09	22	39641412	3657	0.05912	ebi-a-GCST90001710	BAFF-R on IgD- CD24-	B cell	MFI	0.0112439	36.0569
rs142780018	A	G	-0.3245	0.0463	3.41201e-08	22	44395926	3657	0.05867	ebi-a-GCST90001710	BAFF-R on IgD- CD24-	B cell	MFI	0.00929934	30.5913
rs146069723	T	C	-0.5779	0.0756	2.81773e-33	22	43339331	3657	0.0476	ebi-a-GCST90001710	BAFF-R on IgD- CD24-	B cell	MFI	0.0466785	147.398
rs150612106	A	G	-0.7252	0.0261	2.73716e-20	22	40175781	3657	0.07811	ebi-a-GCST90001710	BAFF-R on IgD- CD24-	B cell	MFI	0.0267362	86.199
rs4657041	C	T	-0.1479	0.3344	4.176e-08	1	161478859	3657	0.02692	ebi-a-GCST90001710	BAFF-R on IgD- CD24-	B cell	MFI	0.00973747	30.1847
rs5758649	T	C	-0.6004	0.0871	3.89135e-40	22	42605548	3657	0.04473	ebi-a-GCST90001710	BAFF-R on IgD- CD24-	B cell	MFI	0.0573261	180.17
rs73165129	T	C	-1.427	0.099	1e-200	22	42315371	3657	0.03453	ebi-a-GCST90001710	BAFF-R on IgD- CD24-	B cell	MFI	0.363277	1707.87
rs9614288	T	A	-0.2871	0.2346	1.20005e-22	22	44297686	3657	0.02912	ebi-a-GCST90001710	BAFF-R on IgD- CD24-	B cell	MFI	0.0296014	97.2039
rs118137006	C	A	-0.6722	0.015	1.305e-10	22	40727723	3657	0.1043	ebi-a-GCST90001711	BAFF-R on IgD- CD27-	B cell	MFI	0.0133523	41.5364
rs13058590	T	C	-0.3797	0.0468	1.32898e-10	22	39641412	3657	0.05894	ebi-a-GCST90001711	BAFF-R on IgD- CD27-	B cell	MFI	0.012863	41.5012
rs142780018	A	G	-0.3313	0.0463	1.62798e-08	22	44395926	3657	0.05854	ebi-a-GCST90001711	BAFF-R on IgD- CD27-	B cell	MFI	0.00969317	32.0286
rs146069723	T	C	-0.5638	0.0756	6.25029e-32	22	43339331	3657	0.04748	ebi-a-GCST90001711	BAFF-R on IgD- CD27-	B cell	MFI	0.0444285	141.003
rs150612106	A	G	-0.725	0.0261	2.28823e-20	22	40175781	3657	0.07793	ebi-a-GCST90001711	BAFF-R on IgD- CD27-	B cell	MFI	0.0267215	86.5499
rs4657041	C	T	-0.1503	0.3344	2.28902e-08	1	161478859	3657	0.02684	ebi-a-GCST90001711	BAFF-R on IgD- CD27-	B cell	MFI	0.0100561	31.3583
rs5758649	T	C	-0.5779	0.0871	1.62705e-37	22	42605548	3657	0.04464	ebi-a-GCST90001711	BAFF-R on IgD- CD27-	B cell	MFI	0.0531101	167.593
rs73165129	T	C	-1.439	0.099	1e-200	22	42315371	3657	0.03429	ebi-a-GCST90001711	BAFF-R on IgD- CD27-	B cell	MFI	0.369412	1761.11
rs9614288	T	A	-0.2875	0.2346	7.9965e-23	22	44297686	3657	0.02904	ebi-a-GCST90001711	BAFF-R on IgD- CD27-	B cell	MFI	0.029684	98.0127
rs117086217	G	A	-0.4887	0.0343	3.72735e-13	22	39876838	3657	0.06701	ebi-a-GCST90001712	BAFF-R on IgD- CD38-	B cell	MFI	0.0158216	53.187
rs118137006	C	A	-0.7814	0.015	8.26609e-14	22	40727723	3657	0.1043	ebi-a-GCST90001712	BAFF-R on IgD- CD38-	B cell	MFI	0.0180428	56.1278
rs142780018	A	G	-0.3333	0.0463	1.438e-08	22	44395926	3657	0.05866	ebi-a-GCST90001712	BAFF-R on IgD- CD38-	B cell	MFI	0.00981055	32.2839
rs2142827	A	G	-0.3562	0.1416	3.97558e-23	22	42874781	3657	0.03572	ebi-a-GCST90001712	BAFF-R on IgD- CD38-	B cell	MFI	0.030844	99.4409
rs5758649	T	C	-0.6648	0.0871	7.61728e-49	22	42605548	3657	0.04459	ebi-a-GCST90001712	BAFF-R on IgD- CD38-	B cell	MFI	0.0702835	222.283
rs73165129	T	C	-1.461	0.099	1e-200	22	42315371	3657	0.03414	ebi-a-GCST90001712	BAFF-R on IgD- CD38-	B cell	MFI	0.380794	1831.36
rs75056525	A	G	-0.6176	0.0762	3.88061e-38	22	43349884	3657	0.04729	ebi-a-GCST90001712	BAFF-R on IgD- CD38-	B cell	MFI	0.0537004	170.56
rs9614288	T	A	-0.313	0.2346	1.19399e-26	22	44297686	3657	0.02906	ebi-a-GCST90001712	BAFF-R on IgD- CD38-	B cell	MFI	0.0351832	116.011
rs149192849	C	T	-0.3114	0.0536	1.34899e-08	22	42270864	3659	0.0547	ebi-a-GCST90001713	BAFF-R on IgD- CD38br	B cell	MFI	0.009838	32.4088
rs4822134	C	T	0.1467	0.4057	6.78203e-09	22	42867332	3659	0.02525	ebi-a-GCST90001713	BAFF-R on IgD- CD38br	B cell	MFI	0.0103777	33.7549
rs73165129	T	C	-0.5288	0.0991	4.96249e-38	22	42315371	3659	0.04055	ebi-a-GCST90001713	BAFF-R on IgD- CD38br	B cell	MFI	0.0499302	170.06
rs4657041	C	T	-0.1739	0.3344	1.31099e-10	1	161478859	3657	0.02699	ebi-a-GCST90001714	BAFF-R on IgD- CD38dim	B cell	MFI	0.013462	41.5139
rs117086217	G	A	-0.5069	0.0343	5.38642e-14	22	39876838	3657	0.06712	ebi-a-GCST90001715	BAFF-R on memory B cell	B cell	MFI	0.017022	57.0349
rs118137006	C	A	-0.7493	0.015	9.14324e-13	22	40727723	3657	0.1045	ebi-a-GCST90001715	BAFF-R on memory B cell	B cell	MFI	0.0165909	51.4137
rs13058590	T	C	-0.3667	0.0468	6.48903e-10	22	39641412	3657	0.0592	ebi-a-GCST90001715	BAFF-R on memory B cell	B cell	MFI	0.0119972	38.3688
rs146069723	T	C	-0.5694	0.0756	2.94578e-32	22	43339331	3657	0.04769	ebi-a-GCST90001715	BAFF-R on memory B cell	B cell	MFI	0.0453155	142.554
rs189503542	A	T	-0.6487	0.0138	2.90202e-09	22	44698304	3657	0.109	ebi-a-GCST90001715	BAFF-R on memory B cell	B cell	MFI	0.0114541	35.4189
rs2142827	A	G	-0.3357	0.1416	1.21591e-20	22	42874781	3657	0.03582	ebi-a-GCST90001715	BAFF-R on memory B cell	B cell	MFI	0.0273959	87.8317
rs5758649	T	C	-0.6016	0.0871	3.36899e-40	22	42605548	3657	0.04478	ebi-a-GCST90001715	BAFF-R on memory B cell	B cell	MFI	0.0575555	180.488
rs73165129	T	C	-1.488	0.099	1e-200	22	42315371	3657	0.0339	ebi-a-GCST90001715	BAFF-R on memory B cell	B cell	MFI	0.394999	1926.67
rs9614288	T	A	-0.3115	0.2346	2.28613e-26	22	44297686	3657	0.02909	ebi-a-GCST90001715	BAFF-R on memory B cell	B cell	MFI	0.0348468	114.664
rs1081003	A	G	-0.5029	0.0874	1.2249e-28	22	42525756	3657	0.04491	ebi-a-GCST90001716	BAFF-R on naive-mature B cell	B cell	MFI	0.0403446	125.394
rs117430146	C	G	0.3056	0.0561	4.72803e-08	22	41998660	3657	0.05584	ebi-a-GCST90001716	BAFF-R on naive-mature B cell	B cell	MFI	0.00989067	29.9513
rs117705111	A	G	-0.7531	0.0365	2.26986e-30	22	41957510	3657	0.06516	ebi-a-GCST90001716	BAFF-R on naive-mature B cell	B cell	MFI	0.0398915	133.581
rs149806587	G	A	-0.5248	0.0526	1.09295e-19	22	40774205	3657	0.05747	ebi-a-GCST90001716	BAFF-R on naive-mature B cell	B cell	MFI	0.0274496	83.3883
rs1801274	G	A	-0.1866	0.325	5.2517e-12	1	161479745	3657	0.02696	ebi-a-GCST90001716	BAFF-R on naive-mature B cell	B cell	MFI	0.0152771	47.9053
rs182240980	T	A	-1.5	0.099	1e-200	22	42317478	3657	0.03385	ebi-a-GCST90001716	BAFF-R on naive-mature B cell	B cell	MFI	0.401396	1963.65
rs1894588	T	C	-0.5235	0.0622	2.83531e-24	22	40629980	3657	0.05113	ebi-a-GCST90001716	BAFF-R on naive-mature B cell	B cell	MFI	0.0319716	104.829
rs3819676	A	T	-0.4335	0.1406	1.23709e-32	22	43339960	3657	0.03608	ebi-a-GCST90001716	BAFF-R on naive-mature B cell	B cell	MFI	0.0454139	144.359
rs76146864	T	C	-0.7259	0.0264	1.77787e-20	22	40246055	3657	0.0778	ebi-a-GCST90001716	BAFF-R on naive-mature B cell	B cell	MFI	0.0270874	87.0551
rs117086217	G	A	-0.5	0.0343	1.20088e-13	22	39876838	3657	0.06715	ebi-a-GCST90001717	BAFF-R on unsw mem	B cell	MFI	0.0165618	55.4432
rs118137006	C	A	-0.7405	0.015	1.70412e-12	22	40727723	3657	0.1046	ebi-a-GCST90001717	BAFF-R on unsw mem	B cell	MFI	0.0162035	50.1172
rs13058590	T	C	-0.3847	0.0468	9.08448e-11	22	39641412	3657	0.05918	ebi-a-GCST90001717	BAFF-R on unsw mem	B cell	MFI	0.013204	42.2566
rs146069723	T	C	-0.5628	0.0756	1.57616e-31	22	43339331	3657	0.04773	ebi-a-GCST90001717	BAFF-R on unsw mem	B cell	MFI	0.0442711	139.035
rs189503542	A	T	-0.6424	0.0138	4.14897e-09	22	44698304	3657	0.109	ebi-a-GCST90001717	BAFF-R on unsw mem	B cell	MFI	0.0112327	34.7343
rs2142827	A	G	-0.3298	0.1416	5.84117e-20	22	42874781	3657	0.03584	ebi-a-GCST90001717	BAFF-R on unsw mem	B cell	MFI	0.0264414	84.677
rs5758649	T	C	-0.6019	0.0871	3.18493e-40	22	42605548	3657	0.04479	ebi-a-GCST90001717	BAFF-R on unsw mem	B cell	MFI	0.0576129	180.587
rs73165129	T	C	-1.494	0.099	1e-200	22	42315371	3657	0.03383	ebi-a-GCST90001717	BAFF-R on unsw mem	B cell	MFI	0.398191	1950.28
rs9614288	T	A	-0.3124	0.2346	1.692e-26	22	44297686	3657	0.0291	ebi-a-GCST90001717	BAFF-R on unsw mem	B cell	MFI	0.0350484	115.249
rs117086217	G	A	-0.4893	0.0343	4.3401e-13	22	39876838	3657	0.06729	ebi-a-GCST90001718	BAFF-R on sw mem	B cell	MFI	0.0158605	52.8749
rs118137006	C	A	-0.7534	0.015	7.64364e-13	22	40727723	3657	0.1047	ebi-a-GCST90001718	BAFF-R on sw mem	B cell	MFI	0.0167729	51.7795
rs13058590	T	C	-0.3673	0.0468	6.65503e-10	22	39641412	3657	0.05933	ebi-a-GCST90001718	BAFF-R on sw mem	B cell	MFI	0.0120365	38.326
rs143944768	T	C	-0.3347	0.0463	1.40501e-08	22	44378670	3657	0.05887	ebi-a-GCST90001718	BAFF-R on sw mem	B cell	MFI	0.00989314	32.3239
rs146069723	T	C	-0.5915	0.0756	1.53993e-34	22	43339331	3657	0.04776	ebi-a-GCST90001718	BAFF-R on sw mem	B cell	MFI	0.0489014	153.384
rs2142827	A	G	-0.3514	0.1416	2.13304e-22	22	42874781	3657	0.03586	ebi-a-GCST90001718	BAFF-R on sw mem	B cell	MFI	0.0300183	96.0247
rs4657041	C	T	-0.1521	0.3344	1.93201e-08	1	161478859	3657	0.02702	ebi-a-GCST90001718	BAFF-R on sw mem	B cell	MFI	0.0102984	31.6875
rs5758649	T	C	-0.6396	0.0871	4.41062e-45	22	42605548	3657	0.04477	ebi-a-GCST90001718	BAFF-R on sw mem	B cell	MFI	0.0650561	204.1
rs73165129	T	C	-1.466	0.099	1e-200	22	42315371	3657	0.03427	ebi-a-GCST90001718	BAFF-R on sw mem	B cell	MFI	0.383405	1829.95
rs9614288	T	A	-0.3092	0.2346	7.0762e-26	22	44297686	3657	0.02917	ebi-a-GCST90001718	BAFF-R on sw mem	B cell	MFI	0.0343341	112.359
rs1081003	A	G	-0.5131	0.0875	5.91834e-30	22	42525756	3658	0.04473	ebi-a-GCST90001719	BAFF-R on IgD+	B cell	MFI	0.0420412	131.585
rs117430146	C	G	0.3144	0.056	1.82701e-08	22	41998660	3658	0.05574	ebi-a-GCST90001719	BAFF-R on IgD+	B cell	MFI	0.0104509	31.8149
rs117705111	A	G	-0.7498	0.0365	3.47616e-30	22	41957510	3658	0.06509	ebi-a-GCST90001719	BAFF-R on IgD+	B cell	MFI	0.0395426	132.697
rs149806587	G	A	-0.5364	0.0526	1.40896e-20	22	40774205	3658	0.05734	ebi-a-GCST90001719	BAFF-R on IgD+	B cell	MFI	0.0286765	87.5109
rs1801274	G	A	-0.1694	0.325	3.642e-10	1	161479745	3658	0.02694	ebi-a-GCST90001719	BAFF-R on IgD+	B cell	MFI	0.0125905	39.5395
rs1894588	T	C	-0.5248	0.0622	1.86509e-24	22	40629980	3658	0.05105	ebi-a-GCST90001719	BAFF-R on IgD+	B cell	MFI	0.0321306	105.681
rs3819676	A	T	-0.4366	0.1407	3.1153e-33	22	43339960	3658	0.03599	ebi-a-GCST90001719	BAFF-R on IgD+	B cell	MFI	0.0460931	147.165
rs73165134	G	C	-1.508	0.099	1e-200	22	42322016	3658	0.03367	ebi-a-GCST90001719	BAFF-R on IgD+	B cell	MFI	0.405688	2005.93
rs76146864	T	C	-0.7095	0.0264	1.10994e-19	22	40246055	3658	0.07772	ebi-a-GCST90001719	BAFF-R on IgD+	B cell	MFI	0.0258773	83.3373
rs1081003	A	G	-0.4717	0.0873	1.85994e-25	22	42525756	3655	0.0449	ebi-a-GCST90001720	BAFF-R on transitional	B cell	MFI	0.0354572	110.367
rs117705111	A	G	-0.6734	0.0365	2.03704e-24	22	41957510	3655	0.06556	ebi-a-GCST90001720	BAFF-R on transitional	B cell	MFI	0.0318949	105.504
rs149806587	G	A	-0.4771	0.0525	1.72584e-16	22	40774205	3655	0.05763	ebi-a-GCST90001720	BAFF-R on transitional	B cell	MFI	0.0226458	68.5364
rs1894588	T	C	-0.4832	0.0622	7.94511e-21	22	40629980	3655	0.05131	ebi-a-GCST90001720	BAFF-R on transitional	B cell	MFI	0.0272386	88.6849
rs5759079	A	G	-0.4046	0.1406	1.32404e-28	22	43393437	3655	0.03616	ebi-a-GCST90001720	BAFF-R on transitional	B cell	MFI	0.0395606	125.197
rs73165129	T	C	-1.385	0.099	1e-200	22	42315371	3655	0.03524	ebi-a-GCST90001720	BAFF-R on transitional	B cell	MFI	0.342208	1544.64
rs76146864	T	C	-0.6664	0.0264	1.93821e-17	22	40246055	3655	0.07803	ebi-a-GCST90001720	BAFF-R on transitional	B cell	MFI	0.0228289	72.9368
rs11748905	C	T	-1.009	0.0048	4.78101e-08	5	80934634	3656	0.1845	ebi-a-GCST90001721	CD19 on CD20-	B cell	MFI	0.00972666	29.9082
rs10426452	A	G	-0.1391	0.3815	2.50599e-08	19	49907690	3595	0.02491	ebi-a-GCST90001722	CD19 on CD20- CD38-	B cell	MFI	0.009131	31.1822
rs112417310	A	G	0.5474	0.0201	9.27598e-10	1	206855483	3656	0.08918	ebi-a-GCST90001723	CD19 on CD24+ CD27+	B cell	MFI	0.0118037	37.6769
rs113812519	G	A	0.5546	0.0185	1.91501e-09	1	207276336	3656	0.09212	ebi-a-GCST90001724	CD19 on IgD+ CD24+	B cell	MFI	0.01117	36.2453
rs55712453	G	A	0.5738	0.0201	2.306e-10	1	206902437	3656	0.09026	ebi-a-GCST90001724	CD19 on IgD+ CD24+	B cell	MFI	0.0129697	40.4139
rs112417310	A	G	0.5237	0.0201	3.79796e-09	1	206855483	3656	0.08866	ebi-a-GCST90001725	CD19 on IgD+ CD24-	B cell	MFI	0.0108037	34.8907
rs113812519	G	A	0.5314	0.0185	6.41904e-09	1	207276336	3656	0.09132	ebi-a-GCST90001725	CD19 on IgD+ CD24-	B cell	MFI	0.010255	33.8619
rs79856590	A	G	0.281	0.0609	3.75898e-08	1	205241642	3656	0.05096	ebi-a-GCST90001725	CD19 on IgD+ CD24-	B cell	MFI	0.00903175	30.4056
rs113812519	G	A	0.7181	0.0215	7.39197e-10	1	207276336	1833	0.116	ebi-a-GCST90001728	CD19 on IgD+ CD38- unsw mem	B cell	MFI	0.021697	38.3225
rs144743804	A	G	0.6567	0.0224	1.649e-08	1	207018206	1833	0.1158	ebi-a-GCST90001728	CD19 on IgD+ CD38- unsw mem	B cell	MFI	0.0188874	32.1601
rs55712453	G	A	0.7788	0.0205	9.17698e-11	1	206902437	1833	0.1195	ebi-a-GCST90001728	CD19 on IgD+ CD38- unsw mem	B cell	MFI	0.0243579	42.4733
rs112417310	A	G	0.6504	0.0201	5.4325e-13	1	206855483	3657	0.08983	ebi-a-GCST90001729	CD19 on IgD+ CD38br	B cell	MFI	0.0166636	52.4226
rs113812519	G	A	0.6788	0.0185	2.55211e-13	1	207276336	3657	0.09244	ebi-a-GCST90001729	CD19 on IgD+ CD38br	B cell	MFI	0.0167331	53.9217
rs144743804	A	G	0.6138	0.0197	1.07201e-11	1	207018206	3657	0.09002	ebi-a-GCST90001729	CD19 on IgD+ CD38br	B cell	MFI	0.0145515	46.4917
rs112417310	A	G	0.5594	0.0201	3.64897e-10	1	206855483	3657	0.089	ebi-a-GCST90001730	CD19 on IgD+ CD38dim	B cell	MFI	0.0123269	39.5062
rs113812519	G	A	0.5583	0.0185	1.22301e-09	1	207276336	3657	0.09163	ebi-a-GCST90001730	CD19 on IgD+ CD38dim	B cell	MFI	0.0113195	37.1244
rs144743804	A	G	0.5079	0.0197	1.33601e-08	1	207018206	3657	0.0892	ebi-a-GCST90001730	CD19 on IgD+ CD38dim	B cell	MFI	0.00996349	32.421
rs112417310	A	G	0.5373	0.0201	1.695e-09	1	206855483	3657	0.08896	ebi-a-GCST90001735	CD19 on IgD- CD38dim	B cell	MFI	0.0113721	36.4791
rs113612962	C	G	-0.3441	0.0402	3.77103e-08	22	43167446	3657	0.06242	ebi-a-GCST90001735	CD19 on IgD- CD38dim	B cell	MFI	0.00913705	30.3894
rs112417310	A	G	0.5116	0.0201	1.118e-08	1	206855483	3657	0.08936	ebi-a-GCST90001736	CD19 on memory B cell	B cell	MFI	0.0103102	32.7774
rs75320486	A	G	0.4393	0.0246	2.715e-08	1	206842241	3653	0.07886	ebi-a-GCST90001737	CD19 on naive-mature B cell	B cell	MFI	0.00926126	31.0319
rs79856590	A	G	0.292	0.0609	1.05099e-08	1	205241642	3653	0.05091	ebi-a-GCST90001737	CD19 on naive-mature B cell	B cell	MFI	0.0097527	32.8972
rs113812519	G	A	0.5404	0.0185	4.29101e-09	1	207276336	3656	0.0918	ebi-a-GCST90001738	CD19 on unsw mem	B cell	MFI	0.0106053	34.6534
rs144743804	A	G	0.4919	0.0197	3.94703e-08	1	207018206	3656	0.08935	ebi-a-GCST90001738	CD19 on unsw mem	B cell	MFI	0.00934564	30.3085
rs55712453	G	A	0.5735	0.0201	2.01702e-10	1	206902437	3656	0.08992	ebi-a-GCST90001738	CD19 on unsw mem	B cell	MFI	0.0129561	40.6775
rs112417310	A	G	0.4952	0.0201	3.38197e-08	1	206855483	3657	0.0895	ebi-a-GCST90001740	CD19 on sw mem	B cell	MFI	0.00965982	30.6137
rs112417310	A	G	0.5195	0.0201	5.79095e-09	1	206855483	3658	0.08901	ebi-a-GCST90001741	CD19 on IgD+	B cell	MFI	0.0106311	34.0638
rs113812519	G	A	0.5095	0.0185	2.90998e-08	1	207276336	3658	0.09165	ebi-a-GCST90001741	CD19 on IgD+	B cell	MFI	0.00942715	30.9046
rs113812519	G	A	0.5863	0.0185	2.61198e-10	1	207276336	3657	0.09251	ebi-a-GCST90001742	CD19 on transitional	B cell	MFI	0.0124834	40.1664
rs144743804	A	G	0.539	0.0197	2.357e-09	1	207018206	3657	0.09004	ebi-a-GCST90001742	CD19 on transitional	B cell	MFI	0.011221	35.8349
rs55712453	G	A	0.5582	0.0201	8.33508e-10	1	206902437	3657	0.0907	ebi-a-GCST90001742	CD19 on transitional	B cell	MFI	0.012274	37.8761
rs12212931	G	T	0.2121	0.8197	3.01578e-11	6	15913304	3660	0.03182	ebi-a-GCST90001743	CD20 on B cell	B cell	MFI	0.0132973	44.4305
rs1941018	G	A	-0.1808	0.6079	4.62914e-13	11	60268994	3660	0.02489	ebi-a-GCST90001743	CD20 on B cell	B cell	MFI	0.0155832	52.7651
rs354026	T	G	0.1996	0.7669	1.12202e-11	19	49841054	3660	0.0293	ebi-a-GCST90001743	CD20 on B cell	B cell	MFI	0.014244	46.4072
rs11187166	T	C	0.1756	0.1993	3.07298e-08	10	94516008	3657	0.03165	ebi-a-GCST90001745	CD20 on CD24+ CD27+	B cell	MFI	0.00984138	30.7823
rs55809481	C	T	-0.283	0.2425	8.18088e-23	19	49872521	3657	0.0286	ebi-a-GCST90001745	CD20 on CD24+ CD27+	B cell	MFI	0.0294237	97.9131
rs6459417	T	C	0.2138	0.8737	7.66602e-09	6	15858996	3657	0.03693	ebi-a-GCST90001745	CD20 on CD24+ CD27+	B cell	MFI	0.0100881	33.5164
rs74621542	C	T	-0.2878	0.0917	1.02589e-11	11	60166613	3657	0.04216	ebi-a-GCST90001745	CD20 on CD24+ CD27+	B cell	MFI	0.0137978	46.5994
rs1569590	G	A	0.2082	0.8748	1.84502e-08	6	15898884	3657	0.03692	ebi-a-GCST90001746	CD20 on IgD+ CD24+	B cell	MFI	0.00949521	31.8008
rs55809481	C	T	-0.2125	0.2425	1.60509e-13	19	49872521	3657	0.0287	ebi-a-GCST90001746	CD20 on IgD+ CD24+	B cell	MFI	0.0165898	54.8219
rs2066399	A	G	0.2255	0.821	2.94781e-12	6	15880540	3657	0.03219	ebi-a-GCST90001747	CD20 on IgD+ CD24-	B cell	MFI	0.0149458	49.074
rs4939384	G	A	-0.2046	0.6088	2.29192e-16	11	60273642	3657	0.02482	ebi-a-GCST90001747	CD20 on IgD+ CD24-	B cell	MFI	0.0199395	67.9529
rs72836542	T	C	0.1645	0.3161	9.87006e-10	6	14091682	3657	0.02685	ebi-a-GCST90001747	CD20 on IgD+ CD24-	B cell	MFI	0.0116998	37.5356
rs12554596	G	A	-0.1558	0.3892	8.42597e-10	9	37002142	3645	0.02531	ebi-a-GCST90001748	CD20 on IgD+ CD38-	B cell	MFI	0.0115408	37.8923
rs2066399	A	G	0.187	0.8211	6.07995e-09	6	15880540	3645	0.03209	ebi-a-GCST90001748	CD20 on IgD+ CD38-	B cell	MFI	0.0102735	33.9581
rs2070770	T	C	-0.2571	0.0967	7.48997e-10	11	60230531	3645	0.04166	ebi-a-GCST90001748	CD20 on IgD+ CD38-	B cell	MFI	0.0115476	38.086
rs30003	C	T	-0.1948	0.2303	3.22181e-11	19	49846398	3645	0.02926	ebi-a-GCST90001748	CD20 on IgD+ CD38-	B cell	MFI	0.0134531	44.323
rs2066399	A	G	0.3353	0.821	1.1311e-25	6	15880540	3657	0.03177	ebi-a-GCST90001751	CD20 on IgD+ CD38br	B cell	MFI	0.0330441	111.387
rs34486765	A	G	0.1684	0.3094	1.75102e-10	19	49915911	3657	0.02631	ebi-a-GCST90001751	CD20 on IgD+ CD38br	B cell	MFI	0.0121188	40.9678
rs72836542	T	C	0.1494	0.3161	2.45002e-08	6	14091682	3657	0.02674	ebi-a-GCST90001751	CD20 on IgD+ CD38br	B cell	MFI	0.00965047	31.2161
rs7939177	T	C	-0.1785	0.6102	6.72667e-13	11	60266070	3657	0.02475	ebi-a-GCST90001751	CD20 on IgD+ CD38br	B cell	MFI	0.0151573	52.0147
rs2066399	A	G	0.2375	0.821	1.75186e-13	6	15880540	3657	0.03213	ebi-a-GCST90001752	CD20 on IgD+ CD38dim	B cell	MFI	0.0165788	54.6394
rs34486765	A	G	0.167	0.3094	2.89501e-10	19	49915911	3657	0.02642	ebi-a-GCST90001752	CD20 on IgD+ CD38dim	B cell	MFI	0.0119182	39.9546
rs4939384	G	A	-0.236	0.6088	2.5038e-21	11	60273642	3657	0.02474	ebi-a-GCST90001752	CD20 on IgD+ CD38dim	B cell	MFI	0.0265294	90.9965
rs72836542	T	C	0.1752	0.3161	7.1978e-11	6	14091682	3657	0.0268	ebi-a-GCST90001752	CD20 on IgD+ CD38dim	B cell	MFI	0.0132714	42.7365
rs7404890	A	G	0.1788	0.8208	4.22902e-08	16	11007193	3657	0.03256	ebi-a-GCST90001752	CD20 on IgD+ CD38dim	B cell	MFI	0.0094046	30.1555
rs30006	C	T	-0.196	0.2335	3.02691e-11	19	49847916	3657	0.02941	ebi-a-GCST90001753	CD20 on IgD- CD24-	B cell	MFI	0.0137512	44.4142
rs1883832	C	T	-0.1869	0.6318	4.89553e-13	20	44746982	3657	0.02576	ebi-a-GCST90001754	CD20 on IgD- CD27-	B cell	MFI	0.0162522	52.6413
rs30006	C	T	-0.1907	0.2335	8.55067e-11	19	49847916	3657	0.02929	ebi-a-GCST90001754	CD20 on IgD- CD27-	B cell	MFI	0.0130176	42.3899
rs4716010	A	G	0.1924	0.8194	2.238e-09	6	15898371	3657	0.0321	ebi-a-GCST90001754	CD20 on IgD- CD27-	B cell	MFI	0.010956	35.9253
rs61731791	T	C	0.2363	0.0972	2.509e-08	19	50940778	3657	0.04232	ebi-a-GCST90001754	CD20 on IgD- CD27-	B cell	MFI	0.00979976	31.1771
rs10501383	T	C	-0.255	0.0971	5.40605e-10	11	60164527	3657	0.04098	ebi-a-GCST90001755	CD20 on IgD- CD38-	B cell	MFI	0.0114017	38.7201
rs55809481	C	T	-0.2424	0.2425	5.43751e-17	19	49872521	3657	0.02879	ebi-a-GCST90001755	CD20 on IgD- CD38-	B cell	MFI	0.0215869	70.8895
rs61731791	T	C	0.2328	0.0972	3.857e-08	19	50940778	3657	0.04226	ebi-a-GCST90001755	CD20 on IgD- CD38-	B cell	MFI	0.0095116	30.3464
rs11187166	T	C	0.1757	0.1993	2.97399e-08	10	94516008	3657	0.03163	ebi-a-GCST90001757	CD20 on IgD- CD38dim	B cell	MFI	0.0098526	30.8564
rs2070770	T	C	-0.2657	0.0965	2.09199e-10	11	60230531	3657	0.0417	ebi-a-GCST90001757	CD20 on IgD- CD38dim	B cell	MFI	0.0123103	40.5986
rs55809481	C	T	-0.3192	0.2425	9.00949e-29	19	49872521	3657	0.02843	ebi-a-GCST90001757	CD20 on IgD- CD38dim	B cell	MFI	0.0374326	126.058
rs61731791	T	C	0.2688	0.0972	1.74502e-10	19	50940778	3657	0.042	ebi-a-GCST90001757	CD20 on IgD- CD38dim	B cell	MFI	0.0126808	40.96
rs909846	G	T	0.2058	0.8744	3.14101e-08	6	15897003	3657	0.03711	ebi-a-GCST90001757	CD20 on IgD- CD38dim	B cell	MFI	0.00930295	30.7545
rs9271146	C	A	-0.1886	0.7067	6.09102e-10	6	32577282	3657	0.0304	ebi-a-GCST90001757	CD20 on IgD- CD38dim	B cell	MFI	0.0147455	38.489
rs1569590	G	A	0.2257	0.8748	1.09999e-09	6	15898884	3657	0.03693	ebi-a-GCST90001758	CD20 on memory B cell	B cell	MFI	0.0111585	37.3512
rs2070770	T	C	-0.2717	0.0965	8.12643e-11	11	60230531	3657	0.04169	ebi-a-GCST90001758	CD20 on memory B cell	B cell	MFI	0.0128726	42.4732
rs30003	C	T	-0.2717	0.2304	1.71199e-20	19	49846398	3657	0.02911	ebi-a-GCST90001758	CD20 on memory B cell	B cell	MFI	0.0261792	87.1154
rs1941018	G	A	-0.1965	0.6081	3.155e-15	11	60268994	3657	0.02481	ebi-a-GCST90001759	CD20 on naive-mature B cell	B cell	MFI	0.0184037	62.7295
rs30003	C	T	-0.1667	0.2304	1.66702e-08	19	49846398	3657	0.02948	ebi-a-GCST90001759	CD20 on naive-mature B cell	B cell	MFI	0.00985482	31.9754
rs388354	C	A	-0.1343	0.5205	3.93396e-08	7	40190449	3657	0.0244	ebi-a-GCST90001759	CD20 on naive-mature B cell	B cell	MFI	0.00900309	30.2951
rs6910382	G	C	0.2234	0.8198	2.52581e-12	6	15914349	3657	0.0318	ebi-a-GCST90001759	CD20 on naive-mature B cell	B cell	MFI	0.0147455	49.3528
rs72836542	T	C	0.1572	0.3161	5.42001e-09	6	14091682	3657	0.02688	ebi-a-GCST90001759	CD20 on naive-mature B cell	B cell	MFI	0.0106845	34.2016
rs4447195	T	C	-0.2525	0.0982	1.45301e-09	11	60249734	3657	0.04163	ebi-a-GCST90001760	CD20 on unsw mem	B cell	MFI	0.0112921	36.7883
rs6459417	T	C	0.2282	0.8737	7.24803e-10	6	15858996	3657	0.03694	ebi-a-GCST90001760	CD20 on unsw mem	B cell	MFI	0.0114928	38.1626
rs6509428	T	C	-0.2404	0.2323	2.09218e-16	19	49853881	3657	0.02912	ebi-a-GCST90001760	CD20 on unsw mem	B cell	MFI	0.0206129	68.1532
rs10501383	T	C	-0.2991	0.0971	3.60911e-13	11	60164527	3657	0.04099	ebi-a-GCST90001761	CD20 on sw mem	B cell	MFI	0.0156863	53.2448
rs1569590	G	A	0.207	0.8748	2.87601e-08	6	15898884	3657	0.03723	ebi-a-GCST90001761	CD20 on sw mem	B cell	MFI	0.00938607	30.914
rs35039517	A	G	0.1894	0.203	1.99802e-09	10	94522438	3657	0.0315	ebi-a-GCST90001761	CD20 on sw mem	B cell	MFI	0.0116076	36.1525
rs55809481	C	T	-0.3215	0.2425	9.31322e-29	19	49872521	3657	0.02865	ebi-a-GCST90001761	CD20 on sw mem	B cell	MFI	0.037974	125.925
rs61731791	T	C	0.2358	0.0972	2.82599e-08	19	50940778	3657	0.04238	ebi-a-GCST90001761	CD20 on sw mem	B cell	MFI	0.00975833	30.9575
rs9271146	C	A	-0.1728	0.7067	1.76701e-08	6	32577282	3657	0.03061	ebi-a-GCST90001761	CD20 on sw mem	B cell	MFI	0.0123784	31.8684
rs12212931	G	T	0.2233	0.8197	2.32809e-12	6	15913304	3658	0.03173	ebi-a-GCST90001762	CD20 on IgD+	B cell	MFI	0.0147387	49.5265
rs30003	C	T	-0.1786	0.2303	1.41899e-09	19	49846398	3658	0.02943	ebi-a-GCST90001762	CD20 on IgD+	B cell	MFI	0.0113086	36.8284
rs4939384	G	A	-0.2011	0.6088	7.89951e-16	11	60273642	3658	0.02485	ebi-a-GCST90001762	CD20 on IgD+	B cell	MFI	0.0192632	65.4895
rs72836542	T	C	0.1521	0.3162	1.63799e-08	6	14091682	3658	0.02688	ebi-a-GCST90001762	CD20 on IgD+	B cell	MFI	0.0100041	32.0184
rs7939177	T	C	-0.1877	0.6102	7.11541e-14	11	60266070	3657	0.02497	ebi-a-GCST90001763	CD20 on transitional	B cell	MFI	0.0167599	56.5056
rs879299	G	T	0.287	0.8198	6.36063e-19	6	15897007	3657	0.03212	ebi-a-GCST90001763	CD20 on transitional	B cell	MFI	0.0243364	79.8386
rs2236073	A	G	0.1681	0.5997	1.54099e-11	6	106898421	3655	0.02484	ebi-a-GCST90001765	CD24 on IgD+ CD24+	B cell	MFI	0.013567	45.7965
rs9400058	G	A	-0.7377	0.065	1.15505e-49	6	107164076	3655	0.04904	ebi-a-GCST90001765	CD24 on IgD+ CD24+	B cell	MFI	0.0661477	226.286
rs2236073	A	G	0.1396	0.5998	3.86198e-08	6	106898421	3638	0.02534	ebi-a-GCST90001766	CD24 on IgD+ CD38-	B cell	MFI	0.00935587	30.3499
rs9400058	G	A	-0.432	0.0651	2.65828e-17	6	107164076	3638	0.05081	ebi-a-GCST90001766	CD24 on IgD+ CD38-	B cell	MFI	0.0227166	72.2885
rs2236073	A	G	0.2114	0.5961	2.91897e-09	6	106898421	1832	0.03543	ebi-a-GCST90001767	CD24 on IgD+ CD38- unsw mem	B cell	MFI	0.0215195	35.6014
rs9400058	G	A	-0.8239	0.0617	3.42216e-30	6	107164076	1832	0.07087	ebi-a-GCST90001767	CD24 on IgD+ CD38- unsw mem	B cell	MFI	0.078597	135.153
rs1799693	G	A	-0.2018	0.8286	6.12097e-10	6	106992464	3655	0.03253	ebi-a-GCST90001768	CD24 on IgD+ CD38br	B cell	MFI	0.0115672	38.4835
rs9398107	G	A	-0.4386	0.0555	1.27997e-15	6	107155687	3655	0.0546	ebi-a-GCST90001768	CD24 on IgD+ CD38br	B cell	MFI	0.020168	64.5286
rs2236073	A	G	0.1798	0.5996	1.36113e-12	6	106898421	3648	0.02528	ebi-a-GCST90001769	CD24 on IgD- CD38-	B cell	MFI	0.0155226	50.5854
rs9400058	G	A	-0.5307	0.0651	2.20902e-25	6	107164076	3648	0.05059	ebi-a-GCST90001769	CD24 on IgD- CD38-	B cell	MFI	0.0342826	110.045
rs2236073	A	G	0.1799	0.5996	5.99791e-13	6	106898421	3653	0.0249	ebi-a-GCST90001771	CD24 on memory B cell	B cell	MFI	0.0155399	52.1992
rs72948545	G	A	-0.7352	0.0586	6.21298e-45	6	107168477	3653	0.05156	ebi-a-GCST90001771	CD24 on memory B cell	B cell	MFI	0.0596366	203.322
rs2236073	A	G	0.1623	0.5997	9.31322e-11	6	106898421	3655	0.02499	ebi-a-GCST90001772	CD24 on unsw mem	B cell	MFI	0.012647	42.1798
rs9400058	G	A	-0.6739	0.065	3.93007e-41	6	107164076	3655	0.04955	ebi-a-GCST90001772	CD24 on unsw mem	B cell	MFI	0.0552009	184.971
rs2236073	A	G	0.1709	0.5997	1.45814e-11	6	106898421	3652	0.02524	ebi-a-GCST90001773	CD24 on sw mem	B cell	MFI	0.0140228	45.8464
rs72948545	G	A	-0.7073	0.0586	1.20809e-40	6	107168477	3652	0.05233	ebi-a-GCST90001773	CD24 on sw mem	B cell	MFI	0.0551962	182.686
rs12206866	T	C	-0.4459	0.0559	1.31613e-16	6	107159822	3656	0.05365	ebi-a-GCST90001774	CD24 on transitional	B cell	MFI	0.0209862	69.0773
rs147487472	A	C	0.4239	0.0415	6.11787e-12	10	6191376	3660	0.06144	ebi-a-GCST90001775	CD25 on B cell	B cell	MFI	0.0142954	47.6019
rs3793662	T	C	-0.1654	0.776	2.18902e-08	9	95886051	3660	0.0295	ebi-a-GCST90001775	CD25 on B cell	B cell	MFI	0.00951066	31.436
rs41294937	C	T	0.4838	0.1077	1.6761e-32	10	6106621	3660	0.04036	ebi-a-GCST90001775	CD25 on B cell	B cell	MFI	0.0449871	143.691
rs11598494	C	T	-0.1762	0.5587	6.79047e-13	10	6178941	3657	0.02445	ebi-a-GCST90001777	CD25 on CD24+ CD27+	B cell	MFI	0.0153093	51.9343
rs1887027	T	C	-0.4244	0.2454	8.06306e-53	10	6113782	3657	0.0273	ebi-a-GCST90001777	CD25 on CD24+ CD27+	B cell	MFI	0.0667071	241.672
rs3793662	T	C	-0.1594	0.7759	3.74904e-08	9	95886051	3657	0.0289	ebi-a-GCST90001777	CD25 on CD24+ CD27+	B cell	MFI	0.00883597	30.4215
rs4747882	T	A	-0.2267	0.7132	5.31741e-17	10	6162476	3657	0.02692	ebi-a-GCST90001777	CD25 on CD24+ CD27+	B cell	MFI	0.0210244	70.9174
rs11598494	C	T	-0.1524	0.5587	6.89493e-10	10	6178941	3657	0.02465	ebi-a-GCST90001778	CD25 on IgD+ CD24+	B cell	MFI	0.0114528	38.224
rs1887027	T	C	-0.3962	0.2454	1.71199e-45	10	6113782	3657	0.0276	ebi-a-GCST90001778	CD25 on IgD+ CD24+	B cell	MFI	0.0581367	206.068
rs4747882	T	A	-0.1921	0.7132	1.79804e-12	10	6162476	3657	0.02715	ebi-a-GCST90001778	CD25 on IgD+ CD24+	B cell	MFI	0.0150965	50.0628
rs3793662	T	C	-0.1898	0.7759	1.11401e-10	9	95886051	3657	0.02934	ebi-a-GCST90001779	CD25 on IgD+ CD24-	B cell	MFI	0.0125277	41.8478
rs62626323	A	C	0.5847	0.1075	1.31795e-47	10	6115678	3657	0.03976	ebi-a-GCST90001779	CD25 on IgD+ CD24-	B cell	MFI	0.0656014	216.259
rs7920946	C	T	0.1584	0.2773	1.513e-08	10	6074634	3657	0.02792	ebi-a-GCST90001779	CD25 on IgD+ CD24-	B cell	MFI	0.0100565	32.1869
rs3793662	T	C	-0.1749	0.7759	2.377e-09	9	95886051	3642	0.02923	ebi-a-GCST90001780	CD25 on IgD+ CD38-	B cell	MFI	0.0106379	35.8032
rs41295093	A	G	0.4244	0.1068	1.10688e-25	10	6120173	3642	0.0402	ebi-a-GCST90001780	CD25 on IgD+ CD38-	B cell	MFI	0.0343638	111.455
rs2275848	T	G	-0.2187	0.7711	4.80695e-08	9	95887320	1835	0.0399	ebi-a-GCST90001781	CD25 on IgD+ CD38- naive	B cell	MFI	0.0168843	30.0436
rs41294937	C	T	0.4909	0.1068	1.66686e-18	10	6106621	1835	0.05533	ebi-a-GCST90001781	CD25 on IgD+ CD38- naive	B cell	MFI	0.0459765	78.7163
rs10905716	T	C	-0.4537	0.2439	6.15035e-33	10	6114010	1837	0.03721	ebi-a-GCST90001782	CD25 on IgD+ CD38- unsw mem	B cell	MFI	0.0759204	148.668
rs3793662	T	C	-0.1813	0.7758	4.37895e-10	9	95886051	3656	0.02898	ebi-a-GCST90001783	CD25 on IgD+ CD38br	B cell	MFI	0.0114343	39.138
rs62626323	A	C	0.349	0.1074	3.53671e-18	10	6115678	3656	0.03994	ebi-a-GCST90001783	CD25 on IgD+ CD38br	B cell	MFI	0.023353	76.3545
rs149662107	A	G	-0.9269	0.0062	6.267e-09	7	47871972	3657	0.1592	ebi-a-GCST90001784	CD25 on IgD+ CD38dim	B cell	MFI	0.0105873	33.8984
rs62626323	A	C	0.5433	0.1075	1.25285e-40	10	6115678	3657	0.04021	ebi-a-GCST90001784	CD25 on IgD+ CD38dim	B cell	MFI	0.0566404	182.562
rs7920946	C	T	0.1545	0.2773	4.14801e-08	10	6074634	3657	0.02812	ebi-a-GCST90001784	CD25 on IgD+ CD38dim	B cell	MFI	0.00956742	30.1874
rs11548656	G	A	-0.2363	0.1287	1.47001e-10	16	81916912	3649	0.03676	ebi-a-GCST90001785	CD25 on IgD- CD24-	B cell	MFI	0.0125229	41.3215
rs41294937	C	T	0.3718	0.1073	5.23239e-20	10	6106621	3649	0.04036	ebi-a-GCST90001785	CD25 on IgD- CD24-	B cell	MFI	0.0264822	84.8626
rs1883832	C	T	0.2306	0.6316	3.11172e-19	20	44746982	3651	0.02558	ebi-a-GCST90001786	CD25 on IgD- CD27-	B cell	MFI	0.0247463	81.2676
rs41295093	A	G	0.3186	0.1067	3.50429e-15	10	6120173	3651	0.0403	ebi-a-GCST90001786	CD25 on IgD- CD27-	B cell	MFI	0.0193501	62.5002
rs12342539	T	C	-0.1657	0.2216	2.246e-08	9	4327960	3657	0.02956	ebi-a-GCST90001787	CD25 on IgD- CD38-	B cell	MFI	0.00947213	31.4222
rs12722531	A	G	0.4479	0.074	3.60662e-21	10	6076076	3657	0.04714	ebi-a-GCST90001787	CD25 on IgD- CD38-	B cell	MFI	0.0274938	90.2782
rs706779	C	T	-0.293	0.6084	6.63743e-31	10	6098824	3657	0.02511	ebi-a-GCST90001787	CD25 on IgD- CD38-	B cell	MFI	0.040907	136.158
rs3793662	T	C	-0.1698	0.7759	3.69199e-09	9	95886051	3657	0.02871	ebi-a-GCST90001789	CD25 on IgD- CD38dim	B cell	MFI	0.0100266	34.9791
rs41294937	C	T	0.5734	0.1075	9.24272e-48	10	6106621	3657	0.03893	ebi-a-GCST90001789	CD25 on IgD- CD38dim	B cell	MFI	0.0630902	216.943
rs7920946	C	T	0.2333	0.2773	1.26096e-17	10	6074634	3657	0.02716	ebi-a-GCST90001789	CD25 on IgD- CD38dim	B cell	MFI	0.0218156	73.7853
rs11598494	C	T	-0.1768	0.5587	6.08555e-13	10	6178941	3657	0.02448	ebi-a-GCST90001790	CD25 on memory B cell	B cell	MFI	0.0154137	52.1605
rs1887027	T	C	-0.4203	0.2454	1.16305e-51	10	6113782	3657	0.02736	ebi-a-GCST90001790	CD25 on memory B cell	B cell	MFI	0.0654245	235.986
rs3793662	T	C	-0.1626	0.7759	2.04899e-08	9	95886051	3657	0.02894	ebi-a-GCST90001790	CD25 on memory B cell	B cell	MFI	0.0091943	31.5678
rs4747882	T	A	-0.2133	0.7132	3.34734e-15	10	6162476	3657	0.02697	ebi-a-GCST90001790	CD25 on memory B cell	B cell	MFI	0.0186124	62.5489
rs147487472	A	C	0.4465	0.0414	5.59887e-13	10	6191376	3657	0.0617	ebi-a-GCST90001791	CD25 on naive-mature B cell	B cell	MFI	0.0158238	52.3688
rs17403348	C	T	0.2314	0.0997	3.85798e-08	10	5827901	3657	0.04201	ebi-a-GCST90001791	CD25 on naive-mature B cell	B cell	MFI	0.00961256	30.3404
rs3793662	T	C	-0.1953	0.7759	4.56352e-11	9	95886051	3657	0.02956	ebi-a-GCST90001791	CD25 on naive-mature B cell	B cell	MFI	0.0132642	43.6511
rs41294937	C	T	0.5626	0.1075	2.21411e-43	10	6106621	3657	0.04021	ebi-a-GCST90001791	CD25 on naive-mature B cell	B cell	MFI	0.060736	195.763
rs11598494	C	T	-0.1584	0.5587	1.20301e-10	10	6178941	3657	0.02453	ebi-a-GCST90001792	CD25 on unsw mem	B cell	MFI	0.0123724	41.698
rs1887027	T	C	-0.4047	0.2454	7.7589e-48	10	6113782	3657	0.02745	ebi-a-GCST90001792	CD25 on unsw mem	B cell	MFI	0.060658	217.361
rs3793662	T	C	-0.167	0.7759	8.7579e-09	9	95886051	3657	0.02895	ebi-a-GCST90001792	CD25 on unsw mem	B cell	MFI	0.00969863	33.2764
rs4747882	T	A	-0.2093	0.7132	1.14499e-14	10	6162476	3657	0.02699	ebi-a-GCST90001792	CD25 on unsw mem	B cell	MFI	0.0179209	60.1357
rs41294937	C	T	0.5555	0.1075	1.57109e-43	10	6106621	3657	0.03963	ebi-a-GCST90001793	CD25 on sw mem	B cell	MFI	0.0592127	196.481
rs4747882	T	A	-0.2315	0.7132	2.14487e-17	10	6162476	3657	0.02714	ebi-a-GCST90001793	CD25 on sw mem	B cell	MFI	0.0219241	72.7583
rs7072398	A	G	-0.2349	0.6142	4.24717e-20	10	6079846	3657	0.02543	ebi-a-GCST90001793	CD25 on sw mem	B cell	MFI	0.0261498	85.3244
rs147487472	A	C	0.3795	0.0416	7.54797e-10	10	6191376	3658	0.0615	ebi-a-GCST90001794	CD25 on IgD+	B cell	MFI	0.011484	38.0779
rs41294937	C	T	0.476	0.1076	1.739e-31	10	6106621	3658	0.04039	ebi-a-GCST90001794	CD25 on IgD+	B cell	MFI	0.0435127	138.888
rs62626323	A	C	0.2969	0.1075	1.77787e-13	10	6115678	3657	0.04016	ebi-a-GCST90001795	CD25 on transitional	B cell	MFI	0.0169148	54.6554
rs147714617	T	C	0.2579	0.1224	5.22516e-12	12	6605299	3657	0.03725	ebi-a-GCST90001798	CD27 on CD24+ CD27+	B cell	MFI	0.0142893	47.9347
rs162076	A	G	-0.1453	0.555	6.19598e-09	20	46785499	3657	0.02494	ebi-a-GCST90001798	CD27 on CD24+ CD27+	B cell	MFI	0.0104283	33.9421
rs25680	A	G	-0.2616	0.1671	2.86484e-15	12	6554628	3657	0.03299	ebi-a-GCST90001798	CD27 on CD24+ CD27+	B cell	MFI	0.0190491	62.8798
rs35574803	C	T	0.7589	0.0562	3.63413e-46	3	32533246	3657	0.05246	ebi-a-GCST90001798	CD27 on CD24+ CD27+	B cell	MFI	0.0610964	209.273
rs6011967	C	T	0.2439	0.118	4.71498e-10	20	45095161	3657	0.03905	ebi-a-GCST90001798	CD27 on CD24+ CD27+	B cell	MFI	0.0123824	39.0105
rs75918255	A	G	0.5011	0.035	1.07103e-13	3	32945761	3657	0.06717	ebi-a-GCST90001798	CD27 on CD24+ CD27+	B cell	MFI	0.0169619	55.6542
rs7621492	A	G	0.2196	0.1136	2.66803e-08	3	32302456	3657	0.03939	ebi-a-GCST90001798	CD27 on CD24+ CD27+	B cell	MFI	0.00971187	31.0808
rs1801274	G	A	-0.3112	0.3166	1.06292e-20	1	161479745	1838	0.03296	ebi-a-GCST90001799	CD27 on T cell	B cell	MFI	0.0419078	89.1466
rs1883832	C	T	-0.4972	0.6317	2.97989e-83	20	44746982	3656	0.02506	ebi-a-GCST90001800	CD27 on IgD+ CD24+	B cell	MFI	0.115028	393.641
rs25680	A	G	-0.1925	0.167	1.14599e-08	12	6554628	3656	0.03366	ebi-a-GCST90001800	CD27 on IgD+ CD24+	B cell	MFI	0.0103099	32.7064
rs35574803	C	T	0.7463	0.0561	2.34585e-43	3	32533246	3656	0.05335	ebi-a-GCST90001800	CD27 on IgD+ CD24+	B cell	MFI	0.0589856	195.685
rs75918255	A	G	0.4946	0.035	5.54243e-13	3	32945761	3656	0.06834	ebi-a-GCST90001800	CD27 on IgD+ CD24+	B cell	MFI	0.0165247	52.3791
rs7621492	A	G	0.2435	0.1136	1.18201e-09	3	32302456	3656	0.03994	ebi-a-GCST90001800	CD27 on IgD+ CD24+	B cell	MFI	0.0119409	37.1691
rs76929865	C	A	0.5735	0.0223	5.04429e-11	3	31134534	3656	0.08703	ebi-a-GCST90001800	CD27 on IgD+ CD24+	B cell	MFI	0.0143419	43.4239
rs25680	A	G	-0.2854	0.1672	9.11108e-10	12	6554628	1836	0.04636	ebi-a-GCST90001801	CD27 on IgD+ CD38- unsw mem	B cell	MFI	0.0226838	37.8984
rs35574803	C	T	0.9344	0.0564	1.07994e-38	3	32533246	1836	0.07016	ebi-a-GCST90001801	CD27 on IgD+ CD38- unsw mem	B cell	MFI	0.0929314	177.373
rs4810485	G	T	-0.5719	0.6302	1.32587e-62	20	44747947	1836	0.03295	ebi-a-GCST90001801	CD27 on IgD+ CD38- unsw mem	B cell	MFI	0.152446	301.252
rs56237381	A	G	0.5453	0.0294	4.43997e-08	3	32924804	1836	0.09922	ebi-a-GCST90001801	CD27 on IgD+ CD38- unsw mem	B cell	MFI	0.0169703	30.2046
rs75918255	A	G	0.5783	0.0376	3.41201e-10	3	32945761	1836	0.0916	ebi-a-GCST90001801	CD27 on IgD+ CD38- unsw mem	B cell	MFI	0.0242036	39.858
rs11064198	T	A	-0.225	0.1256	1.19201e-09	12	6558720	3657	0.03691	ebi-a-GCST90001802	CD27 on IgD- CD38-	B cell	MFI	0.0111197	37.1601
rs162076	A	G	-0.143	0.555	1.54e-08	20	46785499	3657	0.02522	ebi-a-GCST90001802	CD27 on IgD- CD38-	B cell	MFI	0.0101008	32.1501
rs2250246	G	A	-0.2059	0.5339	7.42335e-17	12	6553016	3657	0.02456	ebi-a-GCST90001802	CD27 on IgD- CD38-	B cell	MFI	0.0211	70.2839
rs35574803	C	T	0.6071	0.0562	2.73905e-29	3	32533246	3657	0.05356	ebi-a-GCST90001802	CD27 on IgD- CD38-	B cell	MFI	0.0390991	128.481
rs75918255	A	G	0.4158	0.035	1.19801e-09	3	32945761	3657	0.06821	ebi-a-GCST90001802	CD27 on IgD- CD38-	B cell	MFI	0.0116787	37.1598
rs1883832	C	T	-0.1431	0.6323	3.69403e-08	20	44746982	3642	0.02594	ebi-a-GCST90001803	CD27 on IgD- CD38br	B cell	MFI	0.00952195	30.4326
rs2250246	G	A	-0.1679	0.534	1.06611e-11	12	6553016	3642	0.02462	ebi-a-GCST90001803	CD27 on IgD- CD38br	B cell	MFI	0.01403	46.5077
rs162076	A	G	-0.1634	0.555	5.02805e-11	20	46785499	3657	0.02479	ebi-a-GCST90001804	CD27 on IgD- CD38dim	B cell	MFI	0.0131882	43.4461
rs1801274	G	A	-0.2036	0.325	1.14288e-14	1	161479745	3657	0.02626	ebi-a-GCST90001804	CD27 on IgD- CD38dim	B cell	MFI	0.0181875	60.1127
rs1883832	C	T	-0.6404	0.6318	6.20869e-147	20	44746982	3657	0.02368	ebi-a-GCST90001804	CD27 on IgD- CD38dim	B cell	MFI	0.190808	731.374
rs34101571	A	G	-0.534	0.0239	1.38484e-11	1	31211894	3657	0.07874	ebi-a-GCST90001804	CD27 on IgD- CD38dim	B cell	MFI	0.0133047	45.993
rs35574803	C	T	0.6579	0.0562	3.41822e-35	3	32533246	3657	0.05259	ebi-a-GCST90001804	CD27 on IgD- CD38dim	B cell	MFI	0.0459162	156.5
rs6011967	C	T	0.2509	0.118	1.236e-10	20	45095161	3657	0.03888	ebi-a-GCST90001804	CD27 on IgD- CD38dim	B cell	MFI	0.0131033	41.6437
rs75918255	A	G	0.4177	0.035	4.84395e-10	3	32945761	3657	0.06693	ebi-a-GCST90001804	CD27 on IgD- CD38dim	B cell	MFI	0.0117857	38.9482
rs147714617	T	C	0.2563	0.1224	1.11199e-11	12	6605299	3657	0.03761	ebi-a-GCST90001805	CD27 on memory B cell	B cell	MFI	0.0141125	46.4398
rs1883832	C	T	-0.5071	0.6318	1.87802e-87	20	44746982	3657	0.0249	ebi-a-GCST90001805	CD27 on memory B cell	B cell	MFI	0.119641	414.752
rs25680	A	G	-0.213	0.1671	2.12902e-10	12	6554628	3657	0.03344	ebi-a-GCST90001805	CD27 on memory B cell	B cell	MFI	0.0126287	40.572
rs35574803	C	T	0.6708	0.0562	1.49211e-35	3	32533246	3657	0.05333	ebi-a-GCST90001805	CD27 on memory B cell	B cell	MFI	0.0477345	158.213
rs56237381	A	G	0.4286	0.0272	2.94598e-08	3	32924804	3657	0.07713	ebi-a-GCST90001805	CD27 on memory B cell	B cell	MFI	0.00972135	30.8786
rs72485816	C	T	-0.4093	0.0304	1.77198e-08	20	45314435	3657	0.0725	ebi-a-GCST90001805	CD27 on memory B cell	B cell	MFI	0.00987597	31.8719
rs75918255	A	G	0.4366	0.035	1.567e-10	3	32945761	3657	0.06803	ebi-a-GCST90001805	CD27 on memory B cell	B cell	MFI	0.0128764	41.1876
rs144642376	G	A	0.2712	0.0718	3.82402e-08	3	36349691	3656	0.04922	ebi-a-GCST90001806	CD27 on unsw mem	B cell	MFI	0.00980337	30.3596
rs147714617	T	C	0.2484	0.1224	4.48436e-11	12	6605299	3656	0.03759	ebi-a-GCST90001806	CD27 on unsw mem	B cell	MFI	0.013256	43.6675
rs1801274	G	A	-0.1586	0.3251	3.133e-09	1	161479745	3656	0.02671	ebi-a-GCST90001806	CD27 on unsw mem	B cell	MFI	0.0110381	35.2581
rs25680	A	G	-0.2612	0.167	6.59629e-15	12	6554628	3656	0.03338	ebi-a-GCST90001806	CD27 on unsw mem	B cell	MFI	0.0189818	61.2313
rs35574803	C	T	0.7465	0.0561	8.01863e-44	3	32533246	3656	0.05306	ebi-a-GCST90001806	CD27 on unsw mem	B cell	MFI	0.0590172	197.936
rs4810485	G	T	-0.4783	0.6313	5.93335e-78	20	44747947	3656	0.02498	ebi-a-GCST90001806	CD27 on unsw mem	B cell	MFI	0.106498	366.62
rs56237381	A	G	0.4379	0.0272	1.39399e-08	3	32924804	3656	0.077	ebi-a-GCST90001806	CD27 on unsw mem	B cell	MFI	0.0101478	32.3421
rs6066198	G	T	-0.2691	0.07	4.95496e-08	20	45732275	3656	0.04925	ebi-a-GCST90001806	CD27 on unsw mem	B cell	MFI	0.00942841	29.8549
rs75918255	A	G	0.5086	0.035	9.62498e-14	3	32945761	3656	0.06804	ebi-a-GCST90001806	CD27 on unsw mem	B cell	MFI	0.0174734	55.8758
rs4657041	C	T	-0.1484	0.3347	9.69304e-09	1	161478859	3651	0.02581	ebi-a-GCST90001807	CD27 on PB/PC	B cell	MFI	0.00980779	33.0592
rs144642376	G	A	0.2781	0.0718	1.692e-08	3	36349691	3657	0.0492	ebi-a-GCST90001808	CD27 on sw mem	B cell	MFI	0.0103086	31.9501
rs147714617	T	C	0.299	0.1224	1.93419e-15	12	6605299	3657	0.03747	ebi-a-GCST90001808	CD27 on sw mem	B cell	MFI	0.0192066	63.6759
rs162076	A	G	-0.1635	0.555	8.51726e-11	20	46785499	3657	0.02512	ebi-a-GCST90001808	CD27 on sw mem	B cell	MFI	0.0132044	42.3639
rs25680	A	G	-0.3147	0.1671	3.75837e-21	12	6554628	3657	0.03313	ebi-a-GCST90001808	CD27 on sw mem	B cell	MFI	0.0275672	90.2299
rs35574803	C	T	0.6995	0.0562	1.02e-38	3	32533246	3657	0.05313	ebi-a-GCST90001808	CD27 on sw mem	B cell	MFI	0.0519065	173.339
rs6011967	C	T	0.2385	0.118	1.52202e-09	20	45095161	3657	0.03937	ebi-a-GCST90001808	CD27 on sw mem	B cell	MFI	0.0118402	36.6983
rs75918255	A	G	0.478	0.035	2.09218e-12	3	32945761	3657	0.06777	ebi-a-GCST90001808	CD27 on sw mem	B cell	MFI	0.0154341	49.7486
rs548316	A	G	-0.1994	0.5251	6.38396e-09	11	128077683	1834	0.03417	ebi-a-GCST90001810	CD38 on CD3- CD19-	B cell	MFI	0.0198301	34.0534
rs115062208	G	A	-0.6992	0.0115	7.96508e-09	4	15956227	3656	0.1209	ebi-a-GCST90001811	CD38 on IgD+ CD24-	B cell	MFI	0.0111149	33.4465
rs76112278	A	G	-0.7826	0.0194	4.57931e-18	4	15915069	3656	0.08987	ebi-a-GCST90001811	CD38 on IgD+ CD24-	B cell	MFI	0.0233025	75.8316
rs76112278	A	G	-0.7731	0.0194	5.54243e-18	4	15915069	3652	0.089	ebi-a-GCST90001812	CD38 on IgD+ CD38br	B cell	MFI	0.0227402	75.4556
rs807784	T	G	0.3174	0.9403	8.41608e-10	4	13906853	3652	0.05158	ebi-a-GCST90001812	CD38 on IgD+ CD38br	B cell	MFI	0.0113106	37.8662
rs115062208	G	A	-0.8972	0.0115	1.7108e-13	4	15956227	3654	0.1213	ebi-a-GCST90001813	CD38 on IgD+ CD38dim	B cell	MFI	0.0183013	54.7088
rs572542	T	C	-0.4696	0.0289	1.54099e-10	4	14029370	3654	0.07316	ebi-a-GCST90001813	CD38 on IgD+ CD38dim	B cell	MFI	0.0123779	41.2011
rs76112278	A	G	-1.065	0.0194	3.62994e-32	4	15915069	3654	0.08937	ebi-a-GCST90001813	CD38 on IgD+ CD38dim	B cell	MFI	0.0431542	142.009
rs76354299	A	G	-0.502	0.0322	7.84332e-13	4	15037408	3654	0.06983	ebi-a-GCST90001813	CD38 on IgD+ CD38dim	B cell	MFI	0.0157065	51.6801
rs115062208	G	A	-0.8942	0.0115	3.33887e-14	4	15956227	3657	0.1174	ebi-a-GCST90001815	CD38 on IgD- CD38dim	B cell	MFI	0.0181792	58.014
rs76112278	A	G	-0.9249	0.0194	5.61436e-26	4	15915069	3657	0.08708	ebi-a-GCST90001815	CD38 on IgD- CD38dim	B cell	MFI	0.0325472	112.811
rs76354299	A	G	-0.4635	0.0321	9.22359e-12	4	15037408	3657	0.06776	ebi-a-GCST90001815	CD38 on IgD- CD38dim	B cell	MFI	0.0133495	46.79
rs115062208	G	A	-0.7874	0.0115	5.47898e-11	4	15956227	3656	0.1197	ebi-a-GCST90001816	CD38 on naive-mature B cell	B cell	MFI	0.014096	43.2716
rs76112278	A	G	-0.8747	0.0194	1.75792e-22	4	15915069	3656	0.08908	ebi-a-GCST90001816	CD38 on naive-mature B cell	B cell	MFI	0.02911	96.4179
rs76354299	A	G	-0.4181	0.0321	1.65901e-09	4	15037408	3656	0.06918	ebi-a-GCST90001816	CD38 on naive-mature B cell	B cell	MFI	0.0108624	36.5258
rs76112278	A	G	-0.6069	0.0194	1.96698e-11	4	15915069	3658	0.09018	ebi-a-GCST90001818	CD38 on IgD+	B cell	MFI	0.0140139	45.2912
rs115062208	G	A	-0.912	0.0115	1.68694e-14	4	15956227	3657	0.1184	ebi-a-GCST90001819	CD38 on transitional	B cell	MFI	0.0189101	59.3316
rs149852991	T	G	-0.5334	0.0321	9.69393e-15	4	15044338	3657	0.06859	ebi-a-GCST90001819	CD38 on transitional	B cell	MFI	0.0176796	60.4762
rs197429	T	C	0.1669	0.233	1.34701e-08	1	112267500	3657	0.02931	ebi-a-GCST90001819	CD38 on transitional	B cell	MFI	0.00995621	32.4251
rs572542	T	C	-0.4513	0.0288	5.23504e-10	4	14029370	3657	0.07246	ebi-a-GCST90001819	CD38 on transitional	B cell	MFI	0.0113936	38.7913
rs76112278	A	G	-1.046	0.0194	6.27047e-32	4	15915069	3657	0.08813	ebi-a-GCST90001819	CD38 on transitional	B cell	MFI	0.0416281	140.869
rs112421400	T	C	-0.1982	0.2101	1.695e-08	6	28205826	3656	0.03505	ebi-a-GCST90001820	IgD on IgD+ CD24+	B cell	MFI	0.0130387	31.9765
rs139084170	A	C	0.3593	0.052	5.50503e-10	6	43351686	3656	0.05776	ebi-a-GCST90001820	IgD on IgD+ CD24+	B cell	MFI	0.0127279	38.6955
rs2819455	C	G	0.2689	0.0952	1.38201e-10	14	105445412	3656	0.04177	ebi-a-GCST90001820	IgD on IgD+ CD24+	B cell	MFI	0.0124566	41.4431
rs10272514	T	A	0.1553	0.3924	7.05001e-10	7	40012831	3656	0.02512	ebi-a-GCST90001821	IgD on IgD+ CD24-	B cell	MFI	0.0115006	38.2211
rs28723652	A	C	0.4338	0.0442	3.22203e-09	14	106644507	3656	0.0731	ebi-a-GCST90001821	IgD on IgD+ CD24-	B cell	MFI	0.0159	35.2163
rs35501848	T	G	-0.1633	0.4878	6.58415e-11	17	62021003	3656	0.02494	ebi-a-GCST90001821	IgD on IgD+ CD24-	B cell	MFI	0.0133255	42.8726
rs3093971	A	G	-0.2313	0.2816	3.84096e-08	6	31424607	1834	0.0419	ebi-a-GCST90001823	IgD on IgD+ CD38- unsw mem	B cell	MFI	0.0216461	30.4736
rs2018404	T	C	-0.2711	0.1325	4.68598e-13	14	105695446	3656	0.03734	ebi-a-GCST90001824	IgD on IgD+ CD38br	B cell	MFI	0.0168956	52.7121
rs62442539	C	G	0.2603	0.2802	6.79516e-21	7	2352594	3656	0.0276	ebi-a-GCST90001824	IgD on IgD+ CD38br	B cell	MFI	0.0273312	88.9468
rs10272514	T	A	0.1547	0.3924	9.94306e-10	7	40012831	3656	0.02525	ebi-a-GCST90001825	IgD on IgD+ CD38dim	B cell	MFI	0.0114119	37.5369
rs28723652	A	C	0.4141	0.0442	1.892e-08	14	106644507	3656	0.07351	ebi-a-GCST90001825	IgD on IgD+ CD38dim	B cell	MFI	0.0144887	31.7335
rs35501848	T	G	-0.1647	0.4878	5.72532e-11	17	62021003	3656	0.02506	ebi-a-GCST90001825	IgD on IgD+ CD38dim	B cell	MFI	0.013555	43.1942
rs139084170	A	C	0.3794	0.0523	5.09214e-11	6	43351686	3636	0.05758	ebi-a-GCST90001826	IgD on unsw mem	B cell	MFI	0.0142691	43.4162
rs28723652	A	C	0.4108	0.0443	2.151e-08	14	106644507	3636	0.07319	ebi-a-GCST90001826	IgD on unsw mem	B cell	MFI	0.0142895	31.5034
rs1037633	G	T	0.234	0.124	1.18801e-09	3	23750521	3657	0.03837	ebi-a-GCST90001828	IgD on transitional	B cell	MFI	0.0118956	37.1919
rs2018404	T	C	-0.2444	0.1325	9.13903e-11	14	105695446	3657	0.0376	ebi-a-GCST90001828	IgD on transitional	B cell	MFI	0.0137315	42.25
rs55871547	G	C	0.2309	0.2752	1.75995e-16	7	2354352	3657	0.0279	ebi-a-GCST90001828	IgD on transitional	B cell	MFI	0.0212689	68.4919
rs1081003	A	G	-0.5326	0.0874	4.6505e-32	22	42525756	3660	0.04476	ebi-a-GCST90001829	BAFF-R on B cell	B cell	MFI	0.0452506	141.587
rs117430146	C	G	0.3083	0.056	3.60504e-08	22	41998660	3660	0.05583	ebi-a-GCST90001829	BAFF-R on B cell	B cell	MFI	0.0100493	30.4938
rs117705111	A	G	-0.7406	0.0365	1.97197e-29	22	41957510	3660	0.06518	ebi-a-GCST90001829	BAFF-R on B cell	B cell	MFI	0.0385782	129.104
rs149806587	G	A	-0.5338	0.0526	2.49919e-20	22	40774205	3660	0.05744	ebi-a-GCST90001829	BAFF-R on B cell	B cell	MFI	0.0283992	86.3631
rs1801274	G	A	-0.1724	0.3253	1.86299e-10	1	161479745	3660	0.02698	ebi-a-GCST90001829	BAFF-R on B cell	B cell	MFI	0.0130467	40.8311
rs1894588	T	C	-0.5142	0.0622	1.70805e-23	22	40629980	3660	0.05113	ebi-a-GCST90001829	BAFF-R on B cell	B cell	MFI	0.0308457	101.138
rs5759079	A	G	-0.4435	0.1407	3.74973e-34	22	43393437	3660	0.03602	ebi-a-GCST90001829	BAFF-R on B cell	B cell	MFI	0.0475616	151.6
rs73165129	T	C	-1.496	0.099	1e-200	22	42315371	3660	0.03385	ebi-a-GCST90001829	BAFF-R on B cell	B cell	MFI	0.399258	1953.2
rs76146864	T	C	-0.7056	0.0264	1.97015e-19	22	40246055	3660	0.07783	ebi-a-GCST90001829	BAFF-R on B cell	B cell	MFI	0.0255936	82.1908
rs5996087	G	A	-0.4215	0.0998	1.02896e-25	22	42321591	3648	0.0399	ebi-a-GCST90001830	BAFF-R on CD20-	B cell	MFI	0.0319223	111.596
rs12075684	G	A	0.1927	0.2561	1.086e-10	1	169620673	2872	0.02975	ebi-a-GCST90001831	CD62L on CD62L+ myeloid DC	cDC	MFI	0.0141487	41.9556
rs343813	T	A	-0.2089	0.2115	5.18442e-11	1	111334781	2872	0.03169	ebi-a-GCST90001832	CD62L on CD62L+ plasmacytoid DC	cDC	MFI	0.0145552	43.4543
rs4987358	T	G	0.3259	0.2441	4.42181e-28	1	169665551	2872	0.02935	ebi-a-GCST90001832	CD62L on CD62L+ plasmacytoid DC	cDC	MFI	0.039195	123.297
rs3917768	G	T	0.1797	0.3642	7.06155e-11	1	169572947	2871	0.02746	ebi-a-GCST90001833	CD62L on CD62L+ DC	cDC	MFI	0.014955	42.8248
rs7526645	T	C	0.1721	0.4599	5.32844e-11	1	169728916	2871	0.02612	ebi-a-GCST90001833	CD62L on CD62L+ DC	cDC	MFI	0.014714	43.4126
rs4987369	T	G	-0.4474	0.279	3.50833e-50	1	169662742	2848	0.02945	ebi-a-GCST90001834	CD62L on monocyte	cDC	MFI	0.0805307	230.792
rs4987389	T	A	0.2352	0.2047	9.54993e-12	1	169658509	2848	0.03438	ebi-a-GCST90001834	CD62L on monocyte	cDC	MFI	0.0180116	46.8018
rs111780443	T	C	-0.3659	0.045	3.25402e-08	11	132210362	2910	0.06602	ebi-a-GCST90001838	CD3 on naive CD8br	Maturation stages of T cell	MFI	0.0115072	30.7166
rs12142987	T	C	-0.1969	0.2113	3.80601e-09	1	167711470	2910	0.03331	ebi-a-GCST90001838	CD3 on naive CD8br	Maturation stages of T cell	MFI	0.0129221	34.9416
rs12921174	C	T	-0.1937	0.2041	1.39701e-08	16	430304	2910	0.03404	ebi-a-GCST90001838	CD3 on naive CD8br	Maturation stages of T cell	MFI	0.0121896	32.3802
rs2949661	T	C	0.6171	0.446	3.53997e-119	1	167424924	2910	0.02536	ebi-a-GCST90001838	CD3 on naive CD8br	Maturation stages of T cell	MFI	0.188185	592.124
rs4657649	C	T	0.4823	0.051	9.11381e-15	1	167173140	2910	0.06189	ebi-a-GCST90001838	CD3 on naive CD8br	Maturation stages of T cell	MFI	0.0225165	60.7286
rs61814886	A	G	0.3184	0.106	8.58025e-13	1	167136405	2910	0.04432	ebi-a-GCST90001838	CD3 on naive CD8br	Maturation stages of T cell	MFI	0.0192141	51.6115
rs17664049	T	C	-0.6608	0.013	3.96296e-08	18	48685445	2912	0.12	ebi-a-GCST90001839	CD3 on EM CD8br	Maturation stages of T cell	MFI	0.0112055	30.3234
rs2480679	G	A	0.2289	0.8652	2.07501e-08	1	167407517	2912	0.04072	ebi-a-GCST90001839	CD3 on EM CD8br	Maturation stages of T cell	MFI	0.0122216	31.5992
rs2988279	A	G	0.3371	0.4845	8.19785e-35	1	167419839	2912	0.02703	ebi-a-GCST90001839	CD3 on EM CD8br	Maturation stages of T cell	MFI	0.0567636	155.534
rs2949669	T	C	0.2073	0.472	2.48886e-14	1	167417884	2911	0.02706	ebi-a-GCST90001840	CD3 on TD CD8br	Maturation stages of T cell	MFI	0.0214193	58.6872
rs4689428	G	C	-0.1861	0.2056	3.63597e-08	4	6388191	2911	0.03369	ebi-a-GCST90001840	CD3 on TD CD8br	Maturation stages of T cell	MFI	0.0113132	30.5134
rs2949661	T	C	0.567	0.4463	3.45064e-99	1	167424924	2912	0.0258	ebi-a-GCST90001841	CD3 on CM CD4+	Maturation stages of T cell	MFI	0.15889	482.977
rs4657649	C	T	0.4895	0.0512	3.55713e-15	1	167173140	2912	0.06186	ebi-a-GCST90001841	CD3 on CM CD4+	Maturation stages of T cell	MFI	0.0232798	62.616
rs61814886	A	G	0.2973	0.1063	2.51015e-11	1	167136405	2912	0.04438	ebi-a-GCST90001841	CD3 on CM CD4+	Maturation stages of T cell	MFI	0.0167936	44.8761
rs2003830	G	C	-0.2093	0.2048	4.44795e-10	16	430469	2910	0.03343	ebi-a-GCST90001842	CD3 on Naive CD4+	Maturation stages of T cell	MFI	0.0142684	39.1982
rs2949661	T	C	0.6864	0.446	5.66239e-154	1	167424924	2910	0.02442	ebi-a-GCST90001842	CD3 on Naive CD4+	Maturation stages of T cell	MFI	0.232825	790.066
rs4657649	C	T	0.5489	0.051	3.33734e-19	1	167173140	2910	0.06086	ebi-a-GCST90001842	CD3 on Naive CD4+	Maturation stages of T cell	MFI	0.0291644	81.3434
rs61814886	A	G	0.3376	0.106	1.67803e-14	1	167136405	2910	0.04377	ebi-a-GCST90001842	CD3 on Naive CD4+	Maturation stages of T cell	MFI	0.0216012	59.4911
rs2995091	C	T	0.4822	0.4457	4.57088e-71	1	167434277	2912	0.02632	ebi-a-GCST90001843	CD3 on EM CD4+	Maturation stages of T cell	MFI	0.114887	335.647
rs6684311	G	C	-0.2348	0.1441	2.09199e-09	1	166485891	2912	0.03907	ebi-a-GCST90001843	CD3 on EM CD4+	Maturation stages of T cell	MFI	0.0135992	36.1168
rs1723018	G	A	0.2737	0.4559	2.21208e-23	1	167433420	2903	0.02723	ebi-a-GCST90001844	CD3 on TD CD4+	Maturation stages of T cell	MFI	0.0371645	101.031
rs2949661	T	C	0.521	0.4462	1.04809e-84	1	167424924	2911	0.02584	ebi-a-GCST90001845	CD3 on CD45RA- CD4+	Maturation stages of T cell	MFI	0.134149	406.528
rs4657649	C	T	0.4147	0.051	2.0488e-11	1	167173140	2911	0.06162	ebi-a-GCST90001845	CD3 on CD45RA- CD4+	Maturation stages of T cell	MFI	0.0166469	45.2923
rs61814886	A	G	0.2793	0.1061	2.65797e-10	1	167136405	2911	0.04405	ebi-a-GCST90001845	CD3 on CD45RA- CD4+	Maturation stages of T cell	MFI	0.0147971	40.2022
rs1723018	G	A	0.4235	0.4562	9.83785e-58	1	167433420	2910	0.02586	ebi-a-GCST90001846	CD3 on CM CD8br	Maturation stages of T cell	MFI	0.088988	268.194
rs58313897	C	T	0.2546	0.1052	3.83902e-09	1	167113728	2910	0.04309	ebi-a-GCST90001846	CD3 on CM CD8br	Maturation stages of T cell	MFI	0.0122036	34.9111
rs858545	C	A	-0.1676	0.5771	5.71294e-10	1	167461391	2910	0.02695	ebi-a-GCST90001846	CD3 on CM CD8br	Maturation stages of T cell	MFI	0.0137109	38.675
rs12596540	G	A	0.2057	0.2521	1.55883e-11	16	10970476	3060	0.03039	ebi-a-GCST90001847	CD3 on HLA DR+ T cell	TBNK	MFI	0.0159557	45.8149
rs1723018	G	A	0.3893	0.4556	4.92153e-49	1	167433420	3060	0.02598	ebi-a-GCST90001847	CD3 on HLA DR+ T cell	TBNK	MFI	0.0751797	224.538
rs117913408	G	A	0.4285	0.0321	3.30598e-08	6	102173117	3113	0.07737	ebi-a-GCST90001848	CD3 on NKT	TBNK	MFI	0.0114095	30.673
rs79086781	T	C	0.4289	0.0387	4.35602e-10	6	100526652	3113	0.06851	ebi-a-GCST90001848	CD3 on NKT	TBNK	MFI	0.0136871	39.1926
rs1723018	G	A	0.4384	0.4556	1.01391e-61	1	167433420	3060	0.02585	ebi-a-GCST90001849	CD3 on HLA DR+ CD4+	TBNK	MFI	0.0953395	287.621
rs59738549	G	C	0.3869	0.0505	2.38402e-10	10	116394226	3060	0.06088	ebi-a-GCST90001849	CD3 on HLA DR+ CD4+	TBNK	MFI	0.0143554	40.3876
rs1773542	C	T	0.2805	0.4552	6.51929e-26	1	167432949	3060	0.0264	ebi-a-GCST90001850	CD3 on HLA DR+ CD8br	TBNK	MFI	0.0390243	112.891
rs4657649	C	T	0.3622	0.0512	3.65502e-09	1	167173140	2919	0.06121	ebi-a-GCST90001851	CD3 on T cell	Treg	MFI	0.0127459	35.0148
rs6684311	G	C	-0.2191	0.1439	1.37699e-08	1	166485891	2919	0.0385	ebi-a-GCST90001851	CD3 on T cell	Treg	MFI	0.0118277	32.3864
rs1723016	C	T	0.3265	0.4579	1.56892e-31	1	167433056	2649	0.02759	ebi-a-GCST90001852	CD3 on CD39+ resting Treg	Treg	MFI	0.0529232	140.044
rs114672530	A	G	-0.6177	0.0173	3.99402e-09	1	168306279	2919	0.1046	ebi-a-GCST90001853	CD3 on activated Treg	Treg	MFI	0.0129734	34.8732
rs2949661	T	C	0.6184	0.4466	7.26106e-122	1	167424924	2919	0.02511	ebi-a-GCST90001853	CD3 on activated Treg	Treg	MFI	0.189028	606.521
rs35055340	T	C	-0.4927	0.0324	1.49799e-10	1	165314063	2919	0.07664	ebi-a-GCST90001853	CD3 on activated Treg	Treg	MFI	0.0152207	41.3289
rs10882659	C	T	-0.2226	0.4269	3.43321e-16	10	97510704	2919	0.02713	ebi-a-GCST90001854	CD3 on CD39+ activated Treg	Treg	MFI	0.0242458	67.321
rs2949661	T	C	0.5797	0.4466	5.29663e-108	1	167424924	2919	0.02517	ebi-a-GCST90001854	CD3 on CD39+ activated Treg	Treg	MFI	0.166109	530.445
rs35055340	T	C	-0.4505	0.0324	3.50897e-09	1	165314063	2919	0.07604	ebi-a-GCST90001854	CD3 on CD39+ activated Treg	Treg	MFI	0.0127251	35.0999
rs12752576	G	A	-0.7097	0.0154	1.66001e-10	1	168605042	2919	0.1107	ebi-a-GCST90001855	CD3 on secreting Treg	Treg	MFI	0.0152743	41.1012
rs2949661	T	C	0.6149	0.4466	4.32514e-119	1	167424924	2919	0.02529	ebi-a-GCST90001855	CD3 on secreting Treg	Treg	MFI	0.186895	591.169
rs61814886	A	G	0.3112	0.1059	2.47002e-12	1	167136405	2919	0.04424	ebi-a-GCST90001855	CD3 on secreting Treg	Treg	MFI	0.0183397	49.4822
rs2949661	T	C	0.5477	0.4466	3.54405e-94	1	167424924	2919	0.02564	ebi-a-GCST90001856	CD3 on CD39+ secreting Treg	Treg	MFI	0.148277	456.299
rs61814886	A	G	0.2885	0.1059	6.96787e-11	1	167136405	2919	0.04408	ebi-a-GCST90001856	CD3 on CD39+ secreting Treg	Treg	MFI	0.0157617	42.836
rs76540213	T	C	0.5264	0.0214	4.78795e-08	1	166035343	2919	0.09617	ebi-a-GCST90001856	CD3 on CD39+ secreting Treg	Treg	MFI	0.011606	29.9607
rs114672530	A	G	-0.6462	0.0173	8.18597e-10	1	168306279	2919	0.1049	ebi-a-GCST90001857	CD3 on activated & secreting Treg	Treg	MFI	0.0141981	37.9475
rs2949661	T	C	0.6324	0.4466	3.45144e-127	1	167424924	2919	0.02507	ebi-a-GCST90001857	CD3 on activated & secreting Treg	Treg	MFI	0.197684	636.319
rs35055340	T	C	-0.4665	0.0324	1.47901e-09	1	165314063	2919	0.07691	ebi-a-GCST90001857	CD3 on activated & secreting Treg	Treg	MFI	0.013645	36.7907
rs12921174	C	T	-0.2044	0.2038	1.492e-09	16	430304	2919	0.03371	ebi-a-GCST90001858	CD3 on CD45RA+ CD4+	Treg	MFI	0.0135587	36.7658
rs2949661	T	C	0.6441	0.4466	1.65577e-133	1	167424924	2919	0.02485	ebi-a-GCST90001858	CD3 on CD45RA+ CD4+	Treg	MFI	0.205066	671.821
rs4657649	C	T	0.5386	0.0512	1.51008e-18	1	167173140	2919	0.06087	ebi-a-GCST90001858	CD3 on CD45RA+ CD4+	Treg	MFI	0.0281843	78.2936
rs61814886	A	G	0.3188	0.1059	4.80507e-13	1	167136405	2919	0.04389	ebi-a-GCST90001858	CD3 on CD45RA+ CD4+	Treg	MFI	0.0192464	52.7601
rs79179998	A	G	0.2304	0.2093	1.23197e-11	3	45947066	2919	0.03386	ebi-a-GCST90001858	CD3 on CD45RA+ CD4+	Treg	MFI	0.0175702	46.3011
rs1723018	G	A	0.4112	0.4568	6.13479e-53	1	167433420	2918	0.02631	ebi-a-GCST90001859	CD3 on CD8br	Treg	MFI	0.0839116	244.267
rs858545	C	A	-0.1746	0.5764	1.83101e-10	1	167461391	2918	0.02729	ebi-a-GCST90001859	CD3 on CD8br	Treg	MFI	0.0148867	40.9337
rs2949661	T	C	0.644	0.4466	3.75837e-132	1	167424924	2919	0.02499	ebi-a-GCST90001860	CD3 on CD39+ CD4+	Treg	MFI	0.205003	664.109
rs4656440	G	C	-0.3594	0.049	1.467e-08	1	165218634	2919	0.06326	ebi-a-GCST90001860	CD3 on CD39+ CD4+	Treg	MFI	0.0120382	32.2773
rs858496	G	T	0.1732	0.6622	1.68698e-09	1	167500918	2919	0.02866	ebi-a-GCST90001860	CD3 on CD39+ CD4+	Treg	MFI	0.0134207	36.5211
rs2988277	T	C	0.4749	0.4462	1.6099e-71	1	167431352	2919	0.02583	ebi-a-GCST90001861	CD3 on CD28+ CD4+	Treg	MFI	0.111459	338.03
rs4657649	C	T	0.4331	0.0512	1.11609e-12	1	167173140	2919	0.0606	ebi-a-GCST90001861	CD3 on CD28+ CD4+	Treg	MFI	0.0182243	51.0777
rs1723018	G	A	0.3668	0.4567	7.24937e-43	1	167433420	2919	0.0263	ebi-a-GCST90001863	CD3 on CD28+ CD45RA- CD8br	Treg	MFI	0.0667666	194.512
rs2949670	T	A	0.2329	0.864	4.03497e-09	1	167406513	2919	0.03947	ebi-a-GCST90001863	CD3 on CD28+ CD45RA- CD8br	Treg	MFI	0.0127474	34.8181
rs62028293	C	T	0.2839	0.0735	3.92401e-08	16	50264054	2919	0.05153	ebi-a-GCST90001863	CD3 on CD28+ CD45RA- CD8br	Treg	MFI	0.0109772	30.3536
rs6684311	G	C	-0.2394	0.1439	3.63999e-10	1	166485891	2919	0.03806	ebi-a-GCST90001863	CD3 on CD28+ CD45RA- CD8br	Treg	MFI	0.0141209	39.565
rs858545	C	A	-0.1489	0.5766	4.22902e-08	1	167461391	2919	0.02709	ebi-a-GCST90001863	CD3 on CD28+ CD45RA- CD8br	Treg	MFI	0.0108254	30.2114
rs12128145	C	T	-0.2005	0.5427	3.48097e-13	1	167116924	2919	0.02744	ebi-a-GCST90001864	CD3 on CD28+ CD45RA+ CD8br	Treg	MFI	0.0199535	53.3901
rs4657649	C	T	0.447	0.0512	3.64083e-13	1	167173140	2919	0.06122	ebi-a-GCST90001864	CD3 on CD28+ CD45RA+ CD8br	Treg	MFI	0.0194129	53.3124
rs2988279	A	G	0.2396	0.4849	1.75388e-18	1	167419839	2919	0.02713	ebi-a-GCST90001865	CD3 on CD28- CD8br	Treg	MFI	0.0286779	77.9963
rs4689428	G	C	-0.186	0.2052	4.21396e-08	4	6388191	2919	0.03384	ebi-a-GCST90001865	CD3 on CD28- CD8br	Treg	MFI	0.0112847	30.211
rs1723018	G	A	0.3496	0.4569	7.81988e-39	1	167433420	2914	0.02643	ebi-a-GCST90001866	CD3 on CD39+ CD8br	Treg	MFI	0.060656	174.964
rs41289614	T	C	0.1883	0.1961	3.94303e-08	3	45972492	2919	0.03418	ebi-a-GCST90001867	CD3 on CD4+	Treg	MFI	0.0111792	30.3498
rs4657649	C	T	0.4334	0.0512	8.31189e-13	1	167173140	2919	0.06029	ebi-a-GCST90001867	CD3 on CD4+	Treg	MFI	0.0182496	51.6758
rs12752576	G	A	-0.6828	0.0154	5.02505e-10	1	168605042	2919	0.1094	ebi-a-GCST90001868	CD3 on CD4 Treg	Treg	MFI	0.0141383	38.954
rs2949661	T	C	0.6285	0.4466	6.96627e-128	1	167424924	2919	0.02484	ebi-a-GCST90001868	CD3 on CD4 Treg	Treg	MFI	0.195253	640.188
rs61814886	A	G	0.3162	0.1059	6.02005e-13	1	167136405	2919	0.04372	ebi-a-GCST90001868	CD3 on CD4 Treg	Treg	MFI	0.0189337	52.3074
rs10918641	A	T	0.2629	0.243	1.2659e-16	1	167113992	2918	0.03157	ebi-a-GCST90001869	CD3 on resting Treg	Treg	MFI	0.0254281	69.3477
rs12752576	G	A	-0.7279	0.0154	4.56667e-11	1	168605042	2918	0.1101	ebi-a-GCST90001869	CD3 on resting Treg	Treg	MFI	0.0160677	43.7088
rs6668517	C	A	-0.2306	0.1227	2.65901e-08	1	26556870	2918	0.04135	ebi-a-GCST90001869	CD3 on resting Treg	Treg	MFI	0.0114483	31.1005
rs74620952	C	T	-1.355	0.0031	4.462e-08	11	117753136	2918	0.247	ebi-a-GCST90001869	CD3 on resting Treg	Treg	MFI	0.0113481	30.0943
rs75169391	T	C	-0.3981	0.0389	1.907e-08	1	165284481	2918	0.07064	ebi-a-GCST90001869	CD3 on resting Treg	Treg	MFI	0.0118504	31.7602
rs139489968	A	G	0.5509	0.1016	3.98566e-20	1	208017826	1634	0.05917	ebi-a-GCST90001870	CD34 on HSC	Myeloid cell	MFI	0.0554037	86.6847
rs36102158	A	G	0.2745	0.1622	1.893e-08	15	50363583	1634	0.04858	ebi-a-GCST90001870	CD34 on HSC	Myeloid cell	MFI	0.0204789	31.9279
rs4406271	A	G	-0.2587	0.4036	1.00809e-12	6	109598213	1634	0.036	ebi-a-GCST90001870	CD34 on HSC	Myeloid cell	MFI	0.032219	51.6402
rs586030	T	C	0.2107	0.5545	1.29199e-08	1	208170487	1634	0.03686	ebi-a-GCST90001870	CD34 on HSC	Myeloid cell	MFI	0.0219335	32.6752
rs1886730	C	T	0.2864	0.5778	7.00164e-13	1	2488608	1247	0.03948	ebi-a-GCST90001871	HVEM on T cell	Maturation stages of T cell	MFI	0.0400195	52.625
rs2234161	T	C	0.2305	0.593	4.24502e-09	1	2491205	1247	0.03896	ebi-a-GCST90001872	HVEM on naive CD8br	Maturation stages of T cell	MFI	0.0256461	35.0029
rs1886730	C	T	0.2857	0.5778	8.55264e-13	1	2488608	1247	0.03952	ebi-a-GCST90001873	HVEM on EM CD8br	Maturation stages of T cell	MFI	0.0398241	52.2621
rs1886730	C	T	0.2928	0.5778	5.64287e-14	1	2488608	1247	0.0385	ebi-a-GCST90001875	HVEM on CD4+	Maturation stages of T cell	MFI	0.0418281	57.839
rs1886730	C	T	0.2857	0.5778	1.90722e-13	1	2488608	1247	0.03841	ebi-a-GCST90001876	HVEM on CM CD4+	Maturation stages of T cell	MFI	0.0398241	55.3263
rs2234161	T	C	0.2484	0.593	1.01899e-10	1	2491205	1247	0.03809	ebi-a-GCST90001877	HVEM on naive CD4+	Maturation stages of T cell	MFI	0.0297839	42.5286
rs2182176	A	G	0.2882	0.5882	3.85567e-13	1	2499254	1247	0.03927	ebi-a-GCST90001878	HVEM on EM CD4+	Maturation stages of T cell	MFI	0.0402373	53.86
rs2227313	C	T	0.2382	0.5747	2.74e-09	1	2487766	1245	0.03976	ebi-a-GCST90001879	HVEM on TD CD4+	Maturation stages of T cell	MFI	0.0277364	35.8914
rs1886730	C	T	0.3004	0.5778	2.1722e-14	1	2488608	1247	0.03886	ebi-a-GCST90001880	HVEM on CD45RA- CD4+	Maturation stages of T cell	MFI	0.0440277	59.7578
rs2227313	C	T	0.2584	0.5754	4.89892e-11	1	2487766	1247	0.03896	ebi-a-GCST90001881	HVEM on CD8br	Maturation stages of T cell	MFI	0.0326261	43.9893
rs1886730	C	T	0.3092	0.5778	2.10378e-15	1	2488608	1247	0.03847	ebi-a-GCST90001882	HVEM on CM CD8br	Maturation stages of T cell	MFI	0.046645	64.6003
rs117147408	G	A	0.6523	0.0276	3.02691e-15	6	101980039	3113	0.08226	ebi-a-GCST90001883	CD16-CD56 on NKT	TBNK	MFI	0.0228391	62.8807
rs77738700	A	G	-0.7478	0.1066	9.38642e-71	11	112751407	3113	0.04098	ebi-a-GCST90001883	CD16-CD56 on NKT	TBNK	MFI	0.106513	332.987
rs79251210	A	G	0.4508	0.0385	1.49101e-10	6	100468602	3113	0.07013	ebi-a-GCST90001883	CD16-CD56 on NKT	TBNK	MFI	0.0150455	41.32
rs10919544	C	T	-0.2555	0.5475	2.40381e-20	1	161508763	3113	0.02745	ebi-a-GCST90001884	CD16-CD56 on NK	TBNK	MFI	0.0323455	86.6357
rs111579151	T	C	-0.5632	0.0323	4.45246e-14	11	111848073	3113	0.07427	ebi-a-GCST90001884	CD16-CD56 on NK	TBNK	MFI	0.0198289	57.5041
rs117533070	T	C	0.2856	0.0816	7.71294e-09	11	112710664	3113	0.04932	ebi-a-GCST90001884	CD16-CD56 on NK	TBNK	MFI	0.0122256	33.5328
rs148849191	T	C	-0.7822	0.0124	1.109e-10	11	113153223	3113	0.1208	ebi-a-GCST90001884	CD16-CD56 on NK	TBNK	MFI	0.0149854	41.9278
rs17504675	A	G	-0.4696	0.0308	8.58697e-10	11	110737507	3113	0.07632	ebi-a-GCST90001884	CD16-CD56 on NK	TBNK	MFI	0.0131659	37.8599
rs182003559	T	A	-0.9029	0.0072	9.71695e-09	11	110491411	3113	0.157	ebi-a-GCST90001884	CD16-CD56 on NK	TBNK	MFI	0.0116548	33.0735
rs77291736	T	C	-1.076	0.1086	6.93426e-155	11	112749800	3113	0.03832	ebi-a-GCST90001884	CD16-CD56 on NK	TBNK	MFI	0.224159	788.449
rs56199187	T	C	0.2389	0.2402	2.02582e-14	1	161520931	2971	0.03108	ebi-a-GCST90001885	CD16-CD56 on HLA DR+ NK	TBNK	MFI	0.0208322	59.0841
rs78358948	A	G	-0.3396	0.1096	1.16788e-15	11	112751974	2971	0.04218	ebi-a-GCST90001885	CD16-CD56 on HLA DR+ NK	TBNK	MFI	0.0225093	64.822
rs2226163	G	A	0.2494	0.4714	9.47327e-22	10	97628994	2920	0.02582	ebi-a-GCST90001886	CD28 on CD39+ activated Treg	Treg	MFI	0.0309984	93.2997
rs3116493	T	G	0.303	0.5639	8.43529e-30	2	204589281	2920	0.02642	ebi-a-GCST90001886	CD28 on CD39+ activated Treg	Treg	MFI	0.0451547	131.528
rs77594357	A	T	-0.1636	0.2743	3.97704e-08	2	204328474	2920	0.02972	ebi-a-GCST90001886	CD28 on CD39+ activated Treg	Treg	MFI	0.0106556	30.3018
rs34460712	A	G	0.1995	0.1712	3.17001e-08	2	38935236	2920	0.03596	ebi-a-GCST90001887	CD28 on secreting Treg	Treg	MFI	0.0112946	30.7784
rs3757247	T	C	0.1526	0.5264	2.33798e-08	6	90957463	2920	0.02725	ebi-a-GCST90001887	CD28 on secreting Treg	Treg	MFI	0.0116109	31.36
rs62183989	T	C	-0.4161	0.1983	3.30674e-34	2	204609402	2920	0.03368	ebi-a-GCST90001887	CD28 on secreting Treg	Treg	MFI	0.0550503	152.634
rs10748649	C	A	0.4156	0.4733	9.55873e-57	10	97601703	2920	0.02562	ebi-a-GCST90001888	CD28 on CD39+ secreting Treg	Treg	MFI	0.0861154	263.144
rs12778618	C	T	0.4215	0.0457	8.8308e-11	10	95633120	2920	0.06475	ebi-a-GCST90001888	CD28 on CD39+ secreting Treg	Treg	MFI	0.0154962	42.3756
rs62183989	T	C	-0.4077	0.1983	2.32488e-34	2	204609402	2920	0.03293	ebi-a-GCST90001889	CD28 on activated & secreting Treg	Treg	MFI	0.0528501	153.284
rs62184016	C	T	-0.4171	0.1986	5.76766e-33	2	204623481	2920	0.03444	ebi-a-GCST90001890	CD28 on CD45RA+ CD4+	Treg	MFI	0.0553782	146.674
rs72928038	A	G	0.3653	0.199	2.25476e-26	6	90976768	2920	0.03405	ebi-a-GCST90001890	CD28 on CD45RA+ CD4+	Treg	MFI	0.0425417	115.097
rs13390252	G	A	-0.4805	0.199	5.57442e-45	2	204596729	2920	0.03356	ebi-a-GCST90001891	CD28 on CD45RA- CD4 not Treg	Treg	MFI	0.0736042	204.995
rs59639671	T	C	0.1962	0.1779	4.69699e-08	2	39003961	2920	0.03583	ebi-a-GCST90001891	CD28 on CD45RA- CD4 not Treg	Treg	MFI	0.0112597	29.985
rs72923074	T	A	0.1766	0.3315	1.59001e-09	2	203112661	2920	0.02916	ebi-a-GCST90001891	CD28 on CD45RA- CD4 not Treg	Treg	MFI	0.0138228	36.6781
rs10882701	C	A	-0.1597	0.5156	7.66196e-09	10	97741071	2920	0.02758	ebi-a-GCST90001892	CD28 on CD39+ CD4+	Treg	MFI	0.0127396	33.5291
rs117458836	A	G	0.6927	0.0187	3.44826e-11	10	96773382	2920	0.1041	ebi-a-GCST90001892	CD28 on CD39+ CD4+	Treg	MFI	0.0176102	44.2781
rs12778618	C	T	0.5196	0.0457	4.43711e-15	10	95633120	2920	0.06591	ebi-a-GCST90001892	CD28 on CD39+ CD4+	Treg	MFI	0.0235488	62.1492
rs1539433	T	C	0.5445	0.4719	5.02921e-95	10	97519645	2920	0.02537	ebi-a-GCST90001892	CD28 on CD39+ CD4+	Treg	MFI	0.147772	460.633
rs7084635	G	A	0.168	0.7288	4.61095e-08	10	97062753	2920	0.03066	ebi-a-GCST90001892	CD28 on CD39+ CD4+	Treg	MFI	0.011157	30.0244
rs7426056	G	A	0.3005	0.5717	1.67417e-26	2	204612058	2920	0.02793	ebi-a-GCST90001892	CD28 on CD39+ CD4+	Treg	MFI	0.0442217	115.757
rs56216383	G	A	-0.4779	0.1976	9.68947e-44	2	204631712	2920	0.03389	ebi-a-GCST90001893	CD28 on CD28+ CD45RA- CD8br	Treg	MFI	0.0724239	198.852
rs1973872	G	T	0.3858	0.601	2.24388e-42	2	204631016	2920	0.02783	ebi-a-GCST90001894	CD28 on CD28+ CD4+	Treg	MFI	0.0713842	192.176
rs72928038	A	G	0.2512	0.199	1.83992e-13	6	90976768	2920	0.03397	ebi-a-GCST90001894	CD28 on CD28+ CD4+	Treg	MFI	0.0201166	54.6825
rs17187559	T	A	-0.2395	0.1279	1.521e-08	2	204650926	2920	0.0422	ebi-a-GCST90001896	CD28 on CD28+ CD45RA+ CD8br	Treg	MFI	0.0127961	32.2097
rs72928038	A	G	0.5885	0.199	5.13334e-67	6	90976768	2920	0.03315	ebi-a-GCST90001896	CD28 on CD28+ CD45RA+ CD8br	Treg	MFI	0.11041	315.156
rs78307830	C	G	0.4819	0.0567	5.63638e-15	2	204596768	2920	0.06136	ebi-a-GCST90001896	CD28 on CD28+ CD45RA+ CD8br	Treg	MFI	0.0248414	61.6798
rs3116493	T	G	0.1976	0.5635	7.57007e-13	2	204589281	2914	0.02744	ebi-a-GCST90001897	CD28 on CD39+ CD8br	Treg	MFI	0.019208	51.8568
rs75380201	T	C	-1.668	0.0022	2.96401e-09	18	39778311	2914	0.2802	ebi-a-GCST90001897	CD28 on CD39+ CD8br	Treg	MFI	0.0122149	35.4369
rs1973872	G	T	0.3661	0.601	3.15065e-38	2	204631016	2920	0.02791	ebi-a-GCST90001898	CD28 on CD4+	Treg	MFI	0.0642801	172.06
rs72928038	A	G	0.233	0.199	9.00326e-12	6	90976768	2920	0.03402	ebi-a-GCST90001898	CD28 on CD4+	Treg	MFI	0.0173072	46.9076
rs56209416	C	T	-0.3545	0.1976	1.67803e-27	2	204627500	2920	0.0323	ebi-a-GCST90001899	CD28 on CD4 Treg	Treg	MFI	0.0398511	120.456
rs62184016	C	T	-0.5184	0.1987	7.37734e-52	2	204623481	2919	0.03354	ebi-a-GCST90001900	CD28 on resting Treg	Treg	MFI	0.0855762	238.893
rs117653391	A	G	0.4455	0.0449	9.29394e-12	10	97551952	2650	0.06505	ebi-a-GCST90001901	CD28 on CD39+ resting Treg	Treg	MFI	0.0170224	46.903
rs4707609	C	T	0.1619	0.4387	3.44398e-09	6	90946479	2650	0.0273	ebi-a-GCST90001901	CD28 on CD39+ resting Treg	Treg	MFI	0.0129088	35.1697
rs62183989	T	C	-0.3589	0.1983	1.13006e-27	2	204609402	2920	0.03258	ebi-a-GCST90001902	CD28 on activated Treg	Treg	MFI	0.0409554	121.351
rs71632979	G	A	0.5196	0.2454	3.13401e-60	1	161526397	2871	0.031	ebi-a-GCST90001903	CD86 on myeloid DC	cDC	MFI	0.0999907	280.941
rs116105787	T	A	1.124	0.0044	2.157e-08	4	167699242	2871	0.2001	ebi-a-GCST90001904	CD86 on CD62L+ myeloid DC	cDC	MFI	0.0110688	31.5528
rs150649461	C	G	-0.4543	0.0428	3.96004e-10	1	92925654	2850	0.07237	ebi-a-GCST90001905	CD86 on monocyte	cDC	MFI	0.0169107	39.4065
rs12675298	A	G	-0.5258	0.0277	7.25103e-10	8	6828813	2848	0.08507	ebi-a-GCST90001906	CD86 on granulocyte	cDC	MFI	0.0148919	38.2022
rs445	T	C	0.2079	0.1973	2.10698e-09	7	92408370	2848	0.0346	ebi-a-GCST90001906	CD86 on granulocyte	cDC	MFI	0.0136905	36.1041
rs5020353	G	A	-0.2745	0.3258	1.64702e-21	16	423423	2910	0.02859	ebi-a-GCST90001907	CCR7 on naive CD4+	Maturation stages of T cell	MFI	0.033102	92.1842
rs61968809	A	G	0.2565	0.0979	4.35702e-08	13	106399307	2910	0.04671	ebi-a-GCST90001907	CCR7 on naive CD4+	Maturation stages of T cell	MFI	0.011621	30.1547
rs75983909	T	C	0.5993	0.017	2.09498e-08	17	38723925	2910	0.1066	ebi-a-GCST90001907	CCR7 on naive CD4+	Maturation stages of T cell	MFI	0.0120039	31.6063
rs5020353	G	A	-0.209	0.3258	3.00608e-13	16	423423	2910	0.02852	ebi-a-GCST90001908	CCR7 on naive CD8br	Maturation stages of T cell	MFI	0.0191894	53.7024
rs12364299	T	A	-0.2989	0.0782	3.67502e-09	11	5403108	3112	0.05053	ebi-a-GCST90001909	CD45 on CD14+ monocyte	TBNK	MFI	0.0128803	34.9907
rs183053322	T	C	0.5102	0.0357	6.88177e-12	1	25076059	3113	0.07408	ebi-a-GCST90001911	CD45 on NK	TBNK	MFI	0.0179222	47.4328
rs6721978	C	T	0.2237	0.3466	1.34215e-15	2	232290157	3113	0.02785	ebi-a-GCST90001911	CD45 on NK	TBNK	MFI	0.0226657	64.5181
rs2070901	T	G	0.173	0.2834	6.37001e-09	1	161185058	3112	0.02971	ebi-a-GCST90001913	CD45 on granulocyte	TBNK	MFI	0.0121562	33.9068
rs116030815	C	T	-3.125	0.0005	3.925e-08	1	42691989	3113	0.5674	ebi-a-GCST90001917	CD45 on CD8br	TBNK	MFI	0.00976074	30.3334
rs7559619	G	A	0.1424	0.345	4.05397e-08	2	38892207	3113	0.02589	ebi-a-GCST90001917	CD45 on CD8br	TBNK	MFI	0.00916453	30.2521
rs12924236	C	G	0.2877	0.2263	4.55407e-20	16	10974423	3060	0.03115	ebi-a-GCST90001918	CD45 on HLA DR+ T cell	TBNK	MFI	0.0289846	85.3029
rs12145132	G	A	0.209	0.1462	3.88204e-08	1	198636736	3113	0.03794	ebi-a-GCST90001919	CD45 on NKT	TBNK	MFI	0.010905	30.3458
rs72770017	A	G	-0.1919	0.7709	6.18102e-10	16	10973612	3060	0.03092	ebi-a-GCST90001920	CD45 on HLA DR+ CD4+	TBNK	MFI	0.0130078	38.5186
rs16899999	G	C	-0.2507	0.1101	5.29798e-09	5	35886731	2920	0.04281	ebi-a-GCST90001923	CD127 on CD45RA- CD4 not Treg	Treg	MFI	0.0123159	34.294
rs1573734	T	C	-0.182	0.3265	2.19599e-10	16	423619	2920	0.02858	ebi-a-GCST90001924	CD127 on CD28+ CD4+	Treg	MFI	0.0145678	40.5526
rs16899999	G	C	-0.2835	0.1101	4.66659e-11	5	35886731	2920	0.04291	ebi-a-GCST90001924	CD127 on CD28+ CD4+	Treg	MFI	0.0157494	43.6505
rs28680958	A	G	0.1855	0.2366	8.93799e-09	1	173848808	2920	0.03217	ebi-a-GCST90001924	CD127 on CD28+ CD4+	Treg	MFI	0.0124304	33.2495
rs138284624	T	C	-0.7524	0.0277	3.16665e-20	17	56385573	2920	0.08106	ebi-a-GCST90001926	CD127 on granulocyte	Treg	MFI	0.0304935	86.1558
rs139132726	T	C	-0.659	0.014	9.40394e-09	17	55643849	2920	0.1144	ebi-a-GCST90001926	CD127 on granulocyte	Treg	MFI	0.0119896	33.1832
rs142587417	A	G	-0.8103	0.0144	5.07809e-12	17	58777014	2920	0.1169	ebi-a-GCST90001926	CD127 on granulocyte	Treg	MFI	0.0186374	48.0466
rs146130460	A	G	-0.9089	0.0079	4.89305e-09	17	61576413	2920	0.1549	ebi-a-GCST90001926	CD127 on granulocyte	Treg	MFI	0.0129493	34.4294
rs147173440	T	G	-1.096	0.0074	1.12305e-11	17	59945942	2920	0.1607	ebi-a-GCST90001926	CD127 on granulocyte	Treg	MFI	0.0176464	46.5146
rs4433170	G	C	0.1825	0.2303	4.90298e-08	8	6891971	2920	0.03337	ebi-a-GCST90001926	CD127 on granulocyte	Treg	MFI	0.0118079	29.9098
rs445	T	C	0.3156	0.1974	4.01976e-20	7	92408370	2920	0.03411	ebi-a-GCST90001926	CD127 on granulocyte	Treg	MFI	0.031561	85.6073
rs77771777	T	C	-0.6814	0.0188	2.05779e-11	17	55927801	2920	0.1013	ebi-a-GCST90001926	CD127 on granulocyte	Treg	MFI	0.0171297	45.2465
rs7801342	C	T	0.1834	0.2342	1.63399e-09	7	31163003	2920	0.03032	ebi-a-GCST90001927	CD127 on CD8br	Treg	MFI	0.0120651	36.5881
rs116423144	A	G	0.8507	0.0077	1.37401e-08	5	174310054	2920	0.1494	ebi-a-GCST90001928	CD127 on CD28+ CD45RA- CD8br	Treg	MFI	0.011059	32.4229
rs66570838	A	T	-0.3173	0.1051	2.99778e-14	5	35840724	2920	0.04155	ebi-a-GCST90001929	CD127 on CD28+ CD45RA+ CD8br	Treg	MFI	0.0189386	58.3174
rs11567754	A	T	-0.2975	0.105	8.07607e-12	5	35872190	2920	0.04334	ebi-a-GCST90001932	CD127 on CD45RA+ CD4+	Treg	MFI	0.0166347	47.119
rs1573735	T	C	-0.2069	0.3262	4.01976e-13	16	423696	2920	0.02839	ebi-a-GCST90001932	CD127 on CD45RA+ CD4+	Treg	MFI	0.0188177	53.1117
rs181516190	A	T	0.4995	0.0223	8.29908e-09	7	35264731	3435	0.08646	ebi-a-GCST90001933	CD25 on CD45RA- CD4 not Treg	Treg	MFI	0.0108796	33.3765
rs61839660	T	C	0.6113	0.0544	6.69576e-28	10	6094697	3435	0.05534	ebi-a-GCST90001933	CD25 on CD45RA- CD4 not Treg	Treg	MFI	0.0384455	122.02
rs10905719	A	G	0.2281	0.2083	2.56094e-14	10	6115171	3435	0.02982	ebi-a-GCST90001934	CD25 on CD45RA+ CD4 not Treg	Treg	MFI	0.0171605	58.5107
rs7078614	T	G	0.182	0.3414	4.31221e-12	10	6075831	3434	0.02618	ebi-a-GCST90001935	CD25 on CD39+ CD4 Treg	Treg	MFI	0.0148956	48.3285
rs12722600	T	C	0.3212	0.0705	1.09199e-10	10	6054765	3434	0.04962	ebi-a-GCST90001937	CD25 on resting Treg	Treg	MFI	0.0135213	41.9023
rs6681289	A	G	-0.186	0.1884	2.72603e-08	1	119421209	3118	0.03337	ebi-a-GCST90001938	CD25 on CD39+ resting Treg	Treg	MFI	0.0105798	31.068
rs7078614	T	G	0.1714	0.3413	9.58959e-11	10	6075831	3435	0.0264	ebi-a-GCST90001940	CD25 on CD39+ activated Treg	Treg	MFI	0.0132092	42.1516
rs113116201	C	T	1.214	0.0044	8.42752e-11	1	198830942	3435	0.1863	ebi-a-GCST90001941	CD25 on secreting Treg	Treg	MFI	0.0129123	42.4631
rs113116201	C	T	1.189	0.0044	1.82398e-10	1	198830942	3435	0.186	ebi-a-GCST90001942	CD25 on CD39+ secreting Treg	Treg	MFI	0.012386	40.8637
rs113116201	C	T	1.068	0.0044	8.02398e-09	1	198830942	3435	0.1846	ebi-a-GCST90001943	CD25 on activated & secreting Treg	Treg	MFI	0.00999333	33.4718
rs62447171	A	G	-0.2192	0.2429	4.67951e-11	7	50309890	2872	0.03318	ebi-a-GCST90001944	CD123 on plasmacytoid DC	cDC	MFI	0.0176723	43.6444
rs7658518	A	G	-0.3048	0.294	4.47713e-23	4	84160279	2872	0.03055	ebi-a-GCST90001944	CD123 on plasmacytoid DC	cDC	MFI	0.0385667	99.5423
rs62447171	A	G	-0.2184	0.2429	5.49288e-11	7	50309890	2872	0.03318	ebi-a-GCST90001945	CD123 on CD62L+ plasmacytoid DC	cDC	MFI	0.0175435	43.3264
rs7658518	A	G	-0.3012	0.294	1.43814e-22	4	84160279	2872	0.03056	ebi-a-GCST90001945	CD123 on CD62L+ plasmacytoid DC	cDC	MFI	0.037661	97.1411
rs3865444	A	C	-1.143	0.2121	1.04954e-190	19	51727962	1634	0.03378	ebi-a-GCST90001946	CD33 on CD14+ monocyte	Myeloid cell	MFI	0.436651	1144.91
rs4801891	C	T	-0.2111	0.563	6.12802e-09	19	52254351	1634	0.03612	ebi-a-GCST90001946	CD33 on CD14+ monocyte	Myeloid cell	MFI	0.0219279	34.1571
rs58483275	T	C	0.4387	0.0704	1.39101e-09	19	51868443	1634	0.07202	ebi-a-GCST90001946	CD33 on CD14+ monocyte	Myeloid cell	MFI	0.0251903	37.1047
rs7351079	G	A	-0.4007	0.2708	7.97444e-23	19	51574038	1634	0.04013	ebi-a-GCST90001946	CD33 on CD14+ monocyte	Myeloid cell	MFI	0.0634109	99.7012
rs78949787	T	C	0.2828	0.5535	6.32412e-15	19	51591138	1634	0.03593	ebi-a-GCST90001946	CD33 on CD14+ monocyte	Myeloid cell	MFI	0.0395301	61.9504
rs3865444	A	C	-1.214	0.1934	7.8343e-184	19	51727962	1577	0.03655	ebi-a-GCST90001947	CD33 on CD33br HLA DR+ CD14dim	Myeloid cell	MFI	0.459814	1103.22
rs58301181	G	C	-0.4272	0.0843	3.28799e-10	19	52097261	1577	0.06754	ebi-a-GCST90001947	CD33 on CD33br HLA DR+ CD14dim	Myeloid cell	MFI	0.0281756	40.0074
rs62114147	T	C	0.288	0.5568	1.35114e-14	19	51588018	1577	0.03704	ebi-a-GCST90001947	CD33 on CD33br HLA DR+ CD14dim	Myeloid cell	MFI	0.0409368	60.4565
rs7351079	G	A	-0.326	0.2613	2.42996e-14	19	51574038	1577	0.04234	ebi-a-GCST90001947	CD33 on CD33br HLA DR+ CD14dim	Myeloid cell	MFI	0.0410273	59.2835
rs1801274	G	A	-0.2575	0.3298	3.92464e-11	1	161479745	1633	0.0387	ebi-a-GCST90001948	CD33 on CD33dim HLA DR+ CD11b+	Myeloid cell	MFI	0.0293116	44.2723
rs3865444	A	C	-1.139	0.2122	2.38232e-191	19	51727962	1633	0.03358	ebi-a-GCST90001948	CD33 on CD33dim HLA DR+ CD11b+	Myeloid cell	MFI	0.433749	1150.5
rs4801891	C	T	-0.2225	0.5628	7.66196e-10	19	52254351	1633	0.03595	ebi-a-GCST90001948	CD33 on CD33dim HLA DR+ CD11b+	Myeloid cell	MFI	0.0243626	38.3056
rs58483275	T	C	0.4941	0.0704	6.18159e-12	19	51868443	1633	0.07133	ebi-a-GCST90001948	CD33 on CD33dim HLA DR+ CD11b+	Myeloid cell	MFI	0.0319542	47.9828
rs62114147	T	C	0.2936	0.5508	4.03738e-16	19	51588018	1633	0.03571	ebi-a-GCST90001948	CD33 on CD33dim HLA DR+ CD11b+	Myeloid cell	MFI	0.0426556	67.5978
rs7351079	G	A	-0.3895	0.271	8.18465e-22	19	51574038	1633	0.04	ebi-a-GCST90001948	CD33 on CD33dim HLA DR+ CD11b+	Myeloid cell	MFI	0.0599435	94.8189
rs1801274	G	A	-0.261	0.3299	1.83781e-11	1	161479745	1634	0.03857	ebi-a-GCST90001949	CD33 on CD33dim HLA DR+ CD11b-	Myeloid cell	MFI	0.0301185	45.7912
rs3865444	A	C	-1.119	0.2121	2.39883e-183	19	51727962	1634	0.03392	ebi-a-GCST90001949	CD33 on CD33dim HLA DR+ CD11b-	Myeloid cell	MFI	0.418506	1088.3
rs4801891	C	T	-0.2061	0.563	1.126e-08	19	52254351	1634	0.0359	ebi-a-GCST90001949	CD33 on CD33dim HLA DR+ CD11b-	Myeloid cell	MFI	0.0209014	32.9585
rs58301181	G	C	-0.4079	0.0872	1.80901e-10	19	52097261	1634	0.06357	ebi-a-GCST90001949	CD33 on CD33dim HLA DR+ CD11b-	Myeloid cell	MFI	0.0264868	41.1721
rs62114147	T	C	0.2978	0.5511	1.23908e-16	19	51588018	1634	0.03559	ebi-a-GCST90001949	CD33 on CD33dim HLA DR+ CD11b-	Myeloid cell	MFI	0.0438793	70.0154
rs73051934	G	A	-0.6094	0.0278	7.88497e-09	19	48582916	1634	0.105	ebi-a-GCST90001949	CD33 on CD33dim HLA DR+ CD11b-	Myeloid cell	MFI	0.0200741	33.6842
rs7351079	G	A	-0.3832	0.2708	2.9067e-21	19	51574038	1634	0.03992	ebi-a-GCST90001949	CD33 on CD33dim HLA DR+ CD11b-	Myeloid cell	MFI	0.0579931	92.1446
rs7245846	A	G	-0.8358	0.1853	1.01601e-58	19	51731176	1244	0.04903	ebi-a-GCST90001950	CD33 on Gr MDSC	Myeloid cell	MFI	0.210915	290.59
rs7351079	G	A	-0.2821	0.2544	5.377e-09	19	51574038	1244	0.048	ebi-a-GCST90001950	CD33 on Gr MDSC	Myeloid cell	MFI	0.0301897	34.5401
rs78949787	T	C	0.2277	0.5691	3.21803e-08	19	51591138	1244	0.04091	ebi-a-GCST90001950	CD33 on Gr MDSC	Myeloid cell	MFI	0.0254285	30.979
rs12459503	C	T	0.2704	0.7148	1.736e-10	19	52161035	1464	0.04205	ebi-a-GCST90001951	CD33 on CD66b++ myeloid cell	Myeloid cell	MFI	0.0298111	41.3506
rs3865444	A	C	-0.9497	0.2094	2.38781e-108	19	51727962	1464	0.0394	ebi-a-GCST90001951	CD33 on CD66b++ myeloid cell	Myeloid cell	MFI	0.298632	581.006
rs7351079	G	A	-0.3103	0.2702	1.04304e-12	19	51574038	1464	0.04316	ebi-a-GCST90001951	CD33 on CD66b++ myeloid cell	Myeloid cell	MFI	0.0379737	51.6893
rs78949787	T	C	0.2681	0.5574	2.61879e-12	19	51591138	1464	0.03799	ebi-a-GCST90001951	CD33 on CD66b++ myeloid cell	Myeloid cell	MFI	0.0354652	49.8029
rs3865444	A	C	-1.151	0.1896	1.71396e-153	19	51727962	1569	0.03884	ebi-a-GCST90001952	CD33 on Mo MDSC	Myeloid cell	MFI	0.407116	878.198
rs58301181	G	C	-0.3795	0.0848	1.93999e-08	19	52097261	1569	0.06721	ebi-a-GCST90001952	CD33 on Mo MDSC	Myeloid cell	MFI	0.0223545	31.8827
rs62114147	T	C	0.2625	0.5586	2.56271e-12	19	51588018	1569	0.03721	ebi-a-GCST90001952	CD33 on Mo MDSC	Myeloid cell	MFI	0.0339799	49.7667
rs7351079	G	A	-0.3677	0.2604	9.03441e-18	19	51574038	1569	0.04232	ebi-a-GCST90001952	CD33 on Mo MDSC	Myeloid cell	MFI	0.0520781	75.4911
rs11669394	A	G	-0.2604	0.3039	4.21794e-11	19	53262327	1558	0.0392	ebi-a-GCST90001953	CD33 on CD33dim HLA DR-	Myeloid cell	MFI	0.0286889	44.1276
rs138712525	A	G	0.3426	0.199	1.22208e-13	19	51544665	1558	0.04579	ebi-a-GCST90001953	CD33 on CD33dim HLA DR-	Myeloid cell	MFI	0.0374188	55.9801
rs3865444	A	C	-1.138	0.1845	2.60016e-145	19	51727962	1558	0.03974	ebi-a-GCST90001953	CD33 on CD33dim HLA DR-	Myeloid cell	MFI	0.389704	820.028
rs56043070	A	G	0.5006	0.0565	2.25699e-10	1	247719769	1558	0.0784	ebi-a-GCST90001953	CD33 on CD33dim HLA DR-	Myeloid cell	MFI	0.0267179	40.7708
rs7351079	G	A	-0.3645	0.258	1.15398e-17	19	51574038	1558	0.04209	ebi-a-GCST90001953	CD33 on CD33dim HLA DR-	Myeloid cell	MFI	0.0508685	74.9958
rs75773078	A	G	-0.4918	0.0709	4.11908e-12	19	51742145	1558	0.07038	ebi-a-GCST90001953	CD33 on CD33dim HLA DR-	Myeloid cell	MFI	0.0318651	48.8291
rs111695695	A	C	-0.5454	0.0772	2.03798e-15	19	51897760	1555	0.06799	ebi-a-GCST90001954	CD33 on basophil	Myeloid cell	MFI	0.0423824	64.3488
rs56043070	A	G	0.4881	0.0566	6.29593e-10	1	247719769	1555	0.07845	ebi-a-GCST90001954	CD33 on basophil	Myeloid cell	MFI	0.0254425	38.7108
rs58483275	T	C	0.5176	0.0733	1.32892e-12	19	51868443	1555	0.07238	ebi-a-GCST90001954	CD33 on basophil	Myeloid cell	MFI	0.0363967	51.1389
rs7245846	A	G	-1.131	0.1939	1.81134e-150	19	51731176	1555	0.03861	ebi-a-GCST90001954	CD33 on basophil	Myeloid cell	MFI	0.399873	858.076
rs7351079	G	A	-0.3642	0.2579	1.39991e-17	19	51574038	1555	0.04217	ebi-a-GCST90001954	CD33 on basophil	Myeloid cell	MFI	0.0507719	74.5886
rs75773078	A	G	-0.4918	0.0707	4.52898e-12	19	51742145	1555	0.07051	ebi-a-GCST90001954	CD33 on basophil	Myeloid cell	MFI	0.0317821	48.6492
rs79377141	A	G	0.3421	0.2006	1.26386e-13	19	51538952	1555	0.04576	ebi-a-GCST90001954	CD33 on basophil	Myeloid cell	MFI	0.0375346	55.89
rs111695695	A	C	-0.5128	0.0772	1.05609e-13	19	51897760	1554	0.06836	ebi-a-GCST90001955	CD33 on Im MDSC	Myeloid cell	MFI	0.0374672	56.2719
rs58483275	T	C	0.5046	0.0734	5.20955e-12	19	51868443	1554	0.07256	ebi-a-GCST90001955	CD33 on Im MDSC	Myeloid cell	MFI	0.0346348	48.3615
rs7245846	A	G	-1.115	0.1934	6.08135e-143	19	51731176	1554	0.0393	ebi-a-GCST90001955	CD33 on Im MDSC	Myeloid cell	MFI	0.387877	804.942
rs7351079	G	A	-0.3351	0.258	5.06641e-15	19	51574038	1554	0.0424	ebi-a-GCST90001955	CD33 on Im MDSC	Myeloid cell	MFI	0.0429935	62.4622
rs75773078	A	G	-0.5252	0.0705	1.63795e-13	19	51742145	1554	0.07057	ebi-a-GCST90001955	CD33 on Im MDSC	Myeloid cell	MFI	0.0361508	55.3872
rs79377141	A	G	0.3376	0.2008	3.07326e-13	19	51538952	1554	0.0459	ebi-a-GCST90001955	CD33 on Im MDSC	Myeloid cell	MFI	0.0365809	54.0978
rs3865444	A	C	-1.219	0.1938	2.80543e-187	19	51727962	1579	0.03627	ebi-a-GCST90001956	CD33 on CD33br HLA DR+	Myeloid cell	MFI	0.464338	1129.57
rs58301181	G	C	-0.4318	0.0842	1.937e-10	19	52097261	1579	0.06738	ebi-a-GCST90001956	CD33 on CD33br HLA DR+	Myeloid cell	MFI	0.0287546	41.068
rs62114147	T	C	0.2943	0.5567	3.03669e-15	19	51588018	1579	0.03693	ebi-a-GCST90001956	CD33 on CD33br HLA DR+	Myeloid cell	MFI	0.0427493	63.507
rs7351079	G	A	-0.3366	0.2619	2.53805e-15	19	51574038	1579	0.04212	ebi-a-GCST90001956	CD33 on CD33br HLA DR+	Myeloid cell	MFI	0.0438035	63.8633
rs3865444	A	C	-1.223	0.1936	9.18333e-189	19	51727962	1578	0.0362	ebi-a-GCST90001957	CD33 on CD33br HLA DR+ CD14-	Myeloid cell	MFI	0.467024	1141.39
rs58301181	G	C	-0.4433	0.0843	6.48634e-11	19	52097261	1578	0.0674	ebi-a-GCST90001957	CD33 on CD33br HLA DR+ CD14-	Myeloid cell	MFI	0.0303393	43.2589
rs62114147	T	C	0.2943	0.557	3.26137e-15	19	51588018	1578	0.03698	ebi-a-GCST90001957	CD33 on CD33br HLA DR+ CD14-	Myeloid cell	MFI	0.0427434	63.3354
rs7351079	G	A	-0.3413	0.2617	1.07498e-15	19	51574038	1578	0.04213	ebi-a-GCST90001957	CD33 on CD33br HLA DR+ CD14-	Myeloid cell	MFI	0.0450131	65.6281
rs9302635	C	T	0.2953	0.1984	2.86682e-18	16	72144174	3112	0.03367	ebi-a-GCST90001958	CD4 on monocyte	TBNK	MFI	0.0277368	76.9202
rs61839660	T	C	0.386	0.0575	1.41808e-11	10	6094697	2920	0.0569	ebi-a-GCST90001960	CD25 on CD4+	Treg	MFI	0.0161493	46.0204
rs113594239	T	C	-0.6028	0.037	2.53688e-16	10	98103215	2920	0.07314	ebi-a-GCST90001961	CD25 on CD39+ CD4+	Treg	MFI	0.0258943	67.9261
rs12778618	C	T	-0.6486	0.0457	3.04018e-22	10	95633120	2920	0.06633	ebi-a-GCST90001961	CD25 on CD39+ CD4+	Treg	MFI	0.0366932	95.6167
rs190517052	C	T	0.3882	0.0498	1.13899e-09	10	97293322	2920	0.06355	ebi-a-GCST90001961	CD25 on CD39+ CD4+	Treg	MFI	0.0142622	37.3147
rs35025323	C	T	-0.2986	0.2147	7.71259e-19	10	97089991	2920	0.03345	ebi-a-GCST90001961	CD25 on CD39+ CD4+	Treg	MFI	0.0300661	79.687
rs4075310	T	C	-0.7175	0.4729	7.96159e-170	10	97574689	2920	0.02414	ebi-a-GCST90001961	CD25 on CD39+ CD4+	Treg	MFI	0.256647	883.424
rs7079761	A	G	-0.4818	0.0557	1.38612e-14	10	97842115	2920	0.06227	ebi-a-GCST90001961	CD25 on CD39+ CD4+	Treg	MFI	0.0244191	59.8654
rs28424875	C	A	-0.3193	0.0627	3.66902e-08	4	42664508	2872	0.05783	ebi-a-GCST90001963	FSC-A on myeloid DC	cDC	Morphological parameter	0.0119832	30.4854
rs55971447	T	C	-0.2761	0.2371	1.22405e-17	1	161515326	2872	0.03208	ebi-a-GCST90001963	FSC-A on myeloid DC	cDC	Morphological parameter	0.0275779	74.0737
rs72926952	T	G	0.3426	0.4991	2.20699e-33	2	203485086	2872	0.0281	ebi-a-GCST90001963	FSC-A on myeloid DC	cDC	Morphological parameter	0.0586872	148.649
rs117067704	G	A	0.6413	0.0232	7.96526e-13	17	62128083	2872	0.08914	ebi-a-GCST90001964	FSC-A on plasmacytoid DC	cDC	Morphological parameter	0.01864	51.758
rs144843975	T	C	0.3683	0.0519	3.33204e-09	17	63066415	2872	0.06208	ebi-a-GCST90001964	FSC-A on plasmacytoid DC	cDC	Morphological parameter	0.0133492	35.1965
rs62045817	T	C	-0.2143	0.1737	5.274e-09	16	89045233	2872	0.0366	ebi-a-GCST90001964	FSC-A on plasmacytoid DC	cDC	Morphological parameter	0.0131829	34.2833
rs722926	T	C	0.1525	0.4102	3.65603e-08	17	8677215	2872	0.02762	ebi-a-GCST90001964	FSC-A on plasmacytoid DC	cDC	Morphological parameter	0.011253	30.4854
rs1800973	A	C	-0.2824	0.0844	1.60702e-08	12	69744014	2850	0.04984	ebi-a-GCST90001965	FSC-A on monocyte	cDC	Morphological parameter	0.0123256	32.105
rs77762937	T	G	0.1733	0.5089	1.88999e-09	2	203467470	2850	0.02875	ebi-a-GCST90001965	FSC-A on monocyte	cDC	Morphological parameter	0.0150117	36.3347
rs42031	T	A	-0.194	0.2495	2.298e-09	7	92237396	2850	0.03236	ebi-a-GCST90001966	FSC-A on granulocyte	cDC	Morphological parameter	0.0140947	35.9407
rs445	T	C	0.4475	0.1975	3.44985e-38	7	92408370	2850	0.03413	ebi-a-GCST90001966	FSC-A on granulocyte	cDC	Morphological parameter	0.0634787	171.915
[truncated: 320 more rows]

## Sheet: Table S3
Table S3. Results of Mendelian Randomization Analyses for the Causal Effects of Immune Cell Signatures on Cognitive Performance.
id.exposure	outcome	exposure_Trait	exposure_Panel	method	nsnp	beta	se	pval	lo_ci	up_ci	or	or_lci95	or_uci95	p_fdr
ebi-a-GCST90001392	ebi-a-GCST006572	IgD+ CD38br AC	B cell	Inverse variance weighted	2	-0.0126575	0.0376417	0.736673	-0.0864353	0.0611203	0.987422	0.917195	1.06303	0.949849
ebi-a-GCST90001395	ebi-a-GCST006572	IgD+ CD38- %B cell	B cell	Inverse variance weighted	2	-0.0133386	0.0273109	0.625266	-0.066868	0.0401907	0.98675	0.935319	1.04101	0.949849
ebi-a-GCST90001398	ebi-a-GCST006572	Unsw mem AC	B cell	Inverse variance weighted	2	-0.0286595	0.0326847	0.38057	-0.0927216	0.0354026	0.971747	0.911447	1.03604	0.923529
ebi-a-GCST90001399	ebi-a-GCST006572	IgD- CD27- %B cell	B cell	Inverse variance weighted	3	0.0259401	0.00794968	0.00110227	0.0103587	0.0415214	1.02628	1.01041	1.0424	0.11187
ebi-a-GCST90001399	ebi-a-GCST006572	IgD- CD27- %B cell	B cell	MR Egger	3	0.0502755	0.0177734	0.216328	0.0154397	0.0851113	1.05156	1.01556	1.08884	0.999483
ebi-a-GCST90001399	ebi-a-GCST006572	IgD- CD27- %B cell	B cell	Weighted median	3	0.029573	0.008071	0.000248206	0.0137538	0.0453921	1.03001	1.01385	1.04644	0.0585509
ebi-a-GCST90001399	ebi-a-GCST006572	IgD- CD27- %B cell	B cell	Weighted mode	3	0.0305277	0.00869289	0.0723904	0.0134896	0.0475658	1.031	1.01358	1.04872	0.823529
ebi-a-GCST90001399	ebi-a-GCST006572	IgD- CD27- %B cell	B cell	Simple mode	3	0.0285109	0.0143858	0.185991	0.000314824	0.0567071	1.02892	1.00031	1.05835	0.994757
ebi-a-GCST90001401	ebi-a-GCST006572	IgD- CD27- AC	B cell	Inverse variance weighted	2	0.0305833	0.0169822	0.071717	-0.00270168	0.0638684	1.03106	0.997302	1.06595	0.847284
ebi-a-GCST90001406	ebi-a-GCST006572	Memory B cell %B cell	B cell	Inverse variance weighted	2	-0.00846357	0.0210086	0.68705	-0.0496405	0.0327134	0.991572	0.951571	1.03325	0.949849
ebi-a-GCST90001424	ebi-a-GCST006572	IgD+ %Lymphocyte	B cell	Inverse variance weighted	2	-0.0132128	0.0168894	0.434031	-0.046316	0.0198904	0.986874	0.95474	1.02009	0.923529
ebi-a-GCST90001426	ebi-a-GCST006572	IgD- CD38dim %lymphocyte	B cell	Inverse variance weighted	2	-0.0159603	0.0141458	0.259206	-0.0436861	0.0117655	0.984166	0.957254	1.01183	0.853199
ebi-a-GCST90001431	ebi-a-GCST006572	IgD+ CD38- %lymphocyte	B cell	Inverse variance weighted	2	-0.0401609	0.0223365	0.0721778	-0.0839405	0.00361863	0.960635	0.919486	1.00363	0.847284
ebi-a-GCST90001432	ebi-a-GCST006572	Unsw Mem %lymphocyte	B cell	Inverse variance weighted	4	-0.0581461	0.0149692	0.000102596	-0.0874858	-0.0288064	0.943512	0.916232	0.971605	0.0302154
ebi-a-GCST90001432	ebi-a-GCST006572	Unsw Mem %lymphocyte	B cell	MR Egger	4	-0.0257066	0.0464095	0.635304	-0.116669	0.0652561	0.974621	0.889879	1.06743	0.999483
ebi-a-GCST90001432	ebi-a-GCST006572	Unsw Mem %lymphocyte	B cell	Weighted median	4	-0.0587972	0.020319	0.0038072	-0.0986225	-0.018972	0.942898	0.906085	0.981207	0.120879
ebi-a-GCST90001432	ebi-a-GCST006572	Unsw Mem %lymphocyte	B cell	Weighted mode	4	-0.0695815	0.0244492	0.0653254	-0.117502	-0.0216611	0.932784	0.889139	0.978572	0.823529
ebi-a-GCST90001432	ebi-a-GCST006572	Unsw Mem %lymphocyte	B cell	Simple mode	4	-0.0392397	0.0303959	0.287202	-0.0988157	0.0203362	0.96152	0.90591	1.02054	0.994757
ebi-a-GCST90001433	ebi-a-GCST006572	IgD- CD27- %lymphocyte	B cell	Inverse variance weighted	2	0.037137	0.00979571	0.000149953	0.0179374	0.0563366	1.03784	1.0181	1.05795	0.0302154
ebi-a-GCST90001436	ebi-a-GCST006572	Memory B cell %lymphocyte	B cell	Inverse variance weighted	2	-0.00503938	0.017187	0.769362	-0.0387258	0.0286471	0.994973	0.962014	1.02906	0.953289
ebi-a-GCST90001439	ebi-a-GCST006572	IgD+ CD24+ %lymphocyte	B cell	Inverse variance weighted	2	-0.0258421	0.0160766	0.107959	-0.0573524	0.00566809	0.974489	0.944261	1.00568	0.853199
ebi-a-GCST90001442	ebi-a-GCST006572	CD24+ CD27+ %lymphocyte	B cell	Inverse variance weighted	3	-0.0210255	0.016408	0.200048	-0.0531851	0.0111342	0.979194	0.948204	1.0112	0.853199
ebi-a-GCST90001442	ebi-a-GCST006572	CD24+ CD27+ %lymphocyte	B cell	MR Egger	3	-0.0305276	0.0584253	0.693474	-0.145041	0.0839859	0.969934	0.864987	1.08761	0.999483
ebi-a-GCST90001442	ebi-a-GCST006572	CD24+ CD27+ %lymphocyte	B cell	Weighted median	3	-0.0196561	0.017753	0.268207	-0.0544519	0.0151397	0.980536	0.947004	1.01525	0.803081
ebi-a-GCST90001442	ebi-a-GCST006572	CD24+ CD27+ %lymphocyte	B cell	Weighted mode	3	-0.0193367	0.0202542	0.440484	-0.0590349	0.0203615	0.980849	0.942674	1.02057	0.823529
ebi-a-GCST90001442	ebi-a-GCST006572	CD24+ CD27+ %lymphocyte	B cell	Simple mode	3	-0.0186644	0.0211944	0.471407	-0.0602054	0.0228766	0.981509	0.941571	1.02314	0.994757
ebi-a-GCST90001458	ebi-a-GCST006572	Myeloid DC AC	cDC	Inverse variance weighted	2	0.00594526	0.00626926	0.342966	-0.00634248	0.018233	1.00596	0.993678	1.0184	0.923529
ebi-a-GCST90001460	ebi-a-GCST006572	Plasmacytoid DC AC	cDC	Inverse variance weighted	2	0.0106102	0.0117396	0.366101	-0.0123994	0.0336198	1.01067	0.987677	1.03419	0.923529
ebi-a-GCST90001461	ebi-a-GCST006572	DC AC	cDC	Inverse variance weighted	2	0.00801052	0.00699407	0.252072	-0.00569785	0.0217189	1.00804	0.994318	1.02196	0.853199
ebi-a-GCST90001463	ebi-a-GCST006572	CD62L- DC %DC	cDC	Inverse variance weighted	4	0.00678225	0.00517359	0.189879	-0.00335799	0.0169225	1.00681	0.996648	1.01707	0.853199
ebi-a-GCST90001463	ebi-a-GCST006572	CD62L- DC %DC	cDC	MR Egger	4	0.00404948	0.00896412	0.695716	-0.0135202	0.0216191	1.00406	0.986571	1.02185	0.999483
ebi-a-GCST90001463	ebi-a-GCST006572	CD62L- DC %DC	cDC	Weighted median	4	0.00627484	0.00532239	0.238417	-0.00415704	0.0167067	1.00629	0.995852	1.01685	0.803081
ebi-a-GCST90001463	ebi-a-GCST006572	CD62L- DC %DC	cDC	Weighted mode	4	0.00607238	0.00599235	0.385517	-0.00567262	0.0178174	1.00609	0.994343	1.01798	0.823529
ebi-a-GCST90001463	ebi-a-GCST006572	CD62L- DC %DC	cDC	Simple mode	4	0.0063427	0.00984829	0.565401	-0.0129599	0.0256453	1.00636	0.987124	1.02598	0.994757
ebi-a-GCST90001471	ebi-a-GCST006572	CD62L- plasmacytoid DC %DC	cDC	Inverse variance weighted	2	0.00529461	0.0146584	0.71795	-0.0234358	0.034025	1.00531	0.976837	1.03461	0.949849
ebi-a-GCST90001474	ebi-a-GCST006572	Plasmacytoid DC %DC	cDC	Inverse variance weighted	2	-0.00347227	0.00959472	0.717431	-0.0222779	0.0153334	0.996534	0.977968	1.01545	0.949849
ebi-a-GCST90001478	ebi-a-GCST006572	CD4 Treg %CD4	Treg	Inverse variance weighted	2	0.0263584	0.0135764	0.0521992	-0.000251335	0.0529682	1.02671	0.999749	1.0544	0.779121
ebi-a-GCST90001480	ebi-a-GCST006572	Resting Treg AC	Treg	Inverse variance weighted (multiplicative random effects)	4	0.00965226	0.0093817	0.303555	-0.00873587	0.0280404	1.0097	0.991302	1.02844	0.873048
ebi-a-GCST90001480	ebi-a-GCST006572	Resting Treg AC	Treg	MR Egger	4	0.00700905	0.0154453	0.694462	-0.0232638	0.0372819	1.00703	0.977005	1.03799	0.999483
ebi-a-GCST90001480	ebi-a-GCST006572	Resting Treg AC	Treg	Weighted median	4	0.00769942	0.00596671	0.196914	-0.00399534	0.0193942	1.00773	0.996013	1.01958	0.803081
ebi-a-GCST90001480	ebi-a-GCST006572	Resting Treg AC	Treg	Weighted mode	4	0.00750181	0.00604266	0.302652	-0.00434181	0.0193454	1.00753	0.995668	1.01953	0.823529
ebi-a-GCST90001480	ebi-a-GCST006572	Resting Treg AC	Treg	Simple mode	4	0.00589647	0.00782616	0.505929	-0.00944281	0.0212357	1.00591	0.990602	1.02146	0.994757
ebi-a-GCST90001481	ebi-a-GCST006572	Resting Treg % CD4 Treg	Treg	Inverse variance weighted	10	0.0017586	0.00347507	0.612813	-0.00505254	0.00856975	1.00176	0.99496	1.00861	0.949849
ebi-a-GCST90001481	ebi-a-GCST006572	Resting Treg % CD4 Treg	Treg	MR Egger	10	0.000423098	0.00494973	0.933981	-0.00927837	0.0101246	1.00042	0.990765	1.01018	0.999483
ebi-a-GCST90001481	ebi-a-GCST006572	Resting Treg % CD4 Treg	Treg	Weighted median	10	0.00279617	0.00317309	0.378201	-0.00342307	0.00901542	1.0028	0.996583	1.00906	0.803081
ebi-a-GCST90001481	ebi-a-GCST006572	Resting Treg % CD4 Treg	Treg	Weighted mode	10	0.00285378	0.0031923	0.394621	-0.00340313	0.00911069	1.00286	0.996603	1.00915	0.823529
ebi-a-GCST90001481	ebi-a-GCST006572	Resting Treg % CD4 Treg	Treg	Simple mode	10	0.000996258	0.00512309	0.850131	-0.009045	0.0110375	1.001	0.990996	1.0111	0.994757
ebi-a-GCST90001482	ebi-a-GCST006572	Resting Treg %CD4	Treg	Inverse variance weighted (multiplicative random effects)	5	0.00346859	0.00580906	0.550441	-0.00791717	0.0148543	1.00347	0.992114	1.01497	0.928149
ebi-a-GCST90001482	ebi-a-GCST006572	Resting Treg %CD4	Treg	MR Egger	5	0.000929307	0.00887397	0.923205	-0.0164637	0.0183223	1.00093	0.983671	1.01849	0.999483
ebi-a-GCST90001482	ebi-a-GCST006572	Resting Treg %CD4	Treg	Weighted median	5	0.00357797	0.00374687	0.339617	-0.00376589	0.0109218	1.00358	0.996241	1.01098	0.803081
ebi-a-GCST90001482	ebi-a-GCST006572	Resting Treg %CD4	Treg	Weighted mode	5	0.00447592	0.00345249	0.264562	-0.00229096	0.0112428	1.00449	0.997712	1.01131	0.823529
ebi-a-GCST90001482	ebi-a-GCST006572	Resting Treg %CD4	Treg	Simple mode	5	0.00196358	0.00492806	0.710653	-0.00769541	0.0116226	1.00197	0.992334	1.01169	0.994757
ebi-a-GCST90001483	ebi-a-GCST006572	CD39+ resting Treg AC	Treg	Inverse variance weighted	10	0.00181653	0.00343017	0.596407	-0.0049066	0.00853967	1.00182	0.995105	1.00858	0.949849
ebi-a-GCST90001483	ebi-a-GCST006572	CD39+ resting Treg AC	Treg	MR Egger	10	0.00216084	0.00482293	0.666013	-0.0072921	0.0116138	1.00216	0.992734	1.01168	0.999483
ebi-a-GCST90001483	ebi-a-GCST006572	CD39+ resting Treg AC	Treg	Weighted median	10	0.00414137	0.00408828	0.311067	-0.00387166	0.0121544	1.00415	0.996136	1.01223	0.803081
ebi-a-GCST90001483	ebi-a-GCST006572	CD39+ resting Treg AC	Treg	Weighted mode	10	0.00507778	0.00434886	0.272965	-0.00344598	0.0136015	1.00509	0.99656	1.01369	0.823529
ebi-a-GCST90001483	ebi-a-GCST006572	CD39+ resting Treg AC	Treg	Simple mode	10	0.00445241	0.00853194	0.614372	-0.0122702	0.021175	1.00446	0.987805	1.0214	0.994757
ebi-a-GCST90001484	ebi-a-GCST006572	CD39+ resting Treg %resting Treg	Treg	Inverse variance weighted	6	0.00353804	0.00464084	0.445839	-0.00555801	0.0126341	1.00354	0.994457	1.01271	0.923529
ebi-a-GCST90001484	ebi-a-GCST006572	CD39+ resting Treg %resting Treg	Treg	MR Egger	6	0.00369425	0.00894609	0.700823	-0.0138401	0.0212286	1.0037	0.986255	1.02146	0.999483
ebi-a-GCST90001484	ebi-a-GCST006572	CD39+ resting Treg %resting Treg	Treg	Weighted median	6	0.00603352	0.00568136	0.288243	-0.00510195	0.017169	1.00605	0.994911	1.01732	0.803081
ebi-a-GCST90001484	ebi-a-GCST006572	CD39+ resting Treg %resting Treg	Treg	Weighted mode	6	0.00652048	0.00647005	0.359807	-0.00616083	0.0192018	1.00654	0.993858	1.01939	0.823529
ebi-a-GCST90001484	ebi-a-GCST006572	CD39+ resting Treg %resting Treg	Treg	Simple mode	6	0.00781141	0.00943092	0.445237	-0.0106732	0.026296	1.00784	0.989384	1.02664	0.994757
ebi-a-GCST90001486	ebi-a-GCST006572	Activated Treg AC	Treg	Inverse variance weighted	2	-0.00634698	0.00528749	0.229993	-0.0167105	0.0040165	0.993673	0.983428	1.00402	0.853199
ebi-a-GCST90001487	ebi-a-GCST006572	Activated Treg %CD4 Treg	Treg	Inverse variance weighted	3	-0.00627499	0.00468171	0.180141	-0.0154511	0.00290116	0.993745	0.984668	1.00291	0.853199
ebi-a-GCST90001487	ebi-a-GCST006572	Activated Treg %CD4 Treg	Treg	MR Egger	3	-0.00239914	0.011023	0.863569	-0.0240043	0.019206	0.997604	0.976282	1.01939	0.999483
ebi-a-GCST90001487	ebi-a-GCST006572	Activated Treg %CD4 Treg	Treg	Weighted median	3	-0.00611155	0.00529338	0.248269	-0.0164866	0.00426349	0.993907	0.983649	1.00427	0.803081
ebi-a-GCST90001487	ebi-a-GCST006572	Activated Treg %CD4 Treg	Treg	Weighted mode	3	-0.00626289	0.00609152	0.411973	-0.0182023	0.00567649	0.993757	0.981962	1.00569	0.823529
ebi-a-GCST90001487	ebi-a-GCST006572	Activated Treg %CD4 Treg	Treg	Simple mode	3	-0.00965124	0.00629244	0.264817	-0.0219844	0.00268194	0.990395	0.978255	1.00269	0.994757
ebi-a-GCST90001494	ebi-a-GCST006572	Secreting Treg %CD4	Treg	Inverse variance weighted	7	-0.00125172	0.0023609	0.595982	-0.00587908	0.00337564	0.998749	0.994138	1.00338	0.949849
ebi-a-GCST90001494	ebi-a-GCST006572	Secreting Treg %CD4	Treg	MR Egger	7	-0.00232175	0.00303976	0.479462	-0.00827969	0.00363619	0.997681	0.991754	1.00364	0.999483
ebi-a-GCST90001494	ebi-a-GCST006572	Secreting Treg %CD4	Treg	Weighted median	7	-0.00226004	0.00300965	0.452694	-0.00815896	0.00363887	0.997743	0.991874	1.00365	0.803081
ebi-a-GCST90001494	ebi-a-GCST006572	Secreting Treg %CD4	Treg	Weighted mode	7	-0.0020482	0.00332488	0.560507	-0.00856497	0.00446856	0.997954	0.991472	1.00448	0.823529
ebi-a-GCST90001494	ebi-a-GCST006572	Secreting Treg %CD4	Treg	Simple mode	7	-0.00172543	0.00378233	0.664305	-0.00913879	0.00568793	0.998276	0.990903	1.0057	0.994757
ebi-a-GCST90001496	ebi-a-GCST006572	CD39+ secreting Treg %secreting Treg	Treg	Inverse variance weighted	7	-0.000997868	0.00275268	0.716972	-0.00639311	0.00439738	0.999003	0.993627	1.00441	0.949849
ebi-a-GCST90001496	ebi-a-GCST006572	CD39+ secreting Treg %secreting Treg	Treg	MR Egger	7	-0.00139717	0.00725613	0.854888	-0.0156192	0.0128248	0.998604	0.984502	1.01291	0.999483
ebi-a-GCST90001496	ebi-a-GCST006572	CD39+ secreting Treg %secreting Treg	Treg	Weighted median	7	-0.00170342	0.00255923	0.505667	-0.00671952	0.00331267	0.998298	0.993303	1.00332	0.803081
ebi-a-GCST90001496	ebi-a-GCST006572	CD39+ secreting Treg %secreting Treg	Treg	Weighted mode	7	-0.00191149	0.00251968	0.47681	-0.00685006	0.00302708	0.99809	0.993173	1.00303	0.823529
ebi-a-GCST90001496	ebi-a-GCST006572	CD39+ secreting Treg %secreting Treg	Treg	Simple mode	7	-0.00586913	0.00610784	0.373702	-0.0178405	0.00610225	0.994148	0.982318	1.00612	0.994757
ebi-a-GCST90001500	ebi-a-GCST006572	Activated & resting Treg %CD4+	Treg	Inverse variance weighted (multiplicative random effects)	3	0.00924735	0.0108778	0.395262	-0.0120731	0.0305678	1.00929	0.987999	1.03104	0.923529
ebi-a-GCST90001500	ebi-a-GCST006572	Activated & resting Treg %CD4+	Treg	MR Egger	3	0.00633028	0.0192353	0.797597	-0.0313709	0.0440314	1.00635	0.969116	1.04502	0.999483
ebi-a-GCST90001500	ebi-a-GCST006572	Activated & resting Treg %CD4+	Treg	Weighted median	3	0.00630683	0.00525407	0.229995	-0.00399115	0.0166048	1.00633	0.996017	1.01674	0.803081
ebi-a-GCST90001500	ebi-a-GCST006572	Activated & resting Treg %CD4+	Treg	Weighted mode	3	0.00620848	0.00523553	0.357477	-0.00405317	0.0164701	1.00623	0.995955	1.01661	0.823529
ebi-a-GCST90001500	ebi-a-GCST006572	Activated & resting Treg %CD4+	Treg	Simple mode	3	0.00254757	0.00705377	0.75256	-0.0112778	0.0163729	1.00255	0.988786	1.01651	0.994757
ebi-a-GCST90001503	ebi-a-GCST006572	Activated & secreting Treg %CD4+	Treg	Inverse variance weighted	9	-0.00126079	0.00225832	0.576648	-0.0056871	0.00316551	0.99874	0.994329	1.00317	0.944454
ebi-a-GCST90001503	ebi-a-GCST006572	Activated & secreting Treg %CD4+	Treg	MR Egger	9	-0.00272688	0.00282519	0.366597	-0.00826425	0.0028105	0.997277	0.99177	1.00281	0.999483
ebi-a-GCST90001503	ebi-a-GCST006572	Activated & secreting Treg %CD4+	Treg	Weighted median	9	-0.00210011	0.0029079	0.470166	-0.0077996	0.00359938	0.997902	0.992231	1.00361	0.803081
ebi-a-GCST90001503	ebi-a-GCST006572	Activated & secreting Treg %CD4+	Treg	Weighted mode	9	-0.00185298	0.00336079	0.596452	-0.00844013	0.00473417	0.998149	0.991595	1.00475	0.823529
ebi-a-GCST90001503	ebi-a-GCST006572	Activated & secreting Treg %CD4+	Treg	Simple mode	9	-0.000786077	0.00385582	0.843547	-0.00834349	0.00677133	0.999214	0.991691	1.00679	0.994757
ebi-a-GCST90001505	ebi-a-GCST006572	CD25hi %CD4+	Treg	Inverse variance weighted	2	0.00471395	0.00781611	0.546437	-0.0106056	0.0200335	1.00473	0.98945	1.02024	0.92527
ebi-a-GCST90001508	ebi-a-GCST006572	CD25hi CD45RA+ CD4 not Treg %CD4+	Treg	Inverse variance weighted	4	-0.00493325	0.0046461	0.288324	-0.0140396	0.00417311	0.995079	0.986058	1.00418	0.856554
ebi-a-GCST90001508	ebi-a-GCST006572	CD25hi CD45RA+ CD4 not Treg %CD4+	Treg	MR Egger	4	-0.00678928	0.00649674	0.405704	-0.0195229	0.00594433	0.993234	0.980666	1.00596	0.999483
ebi-a-GCST90001508	ebi-a-GCST006572	CD25hi CD45RA+ CD4 not Treg %CD4+	Treg	Weighted median	4	-0.00589884	0.00512083	0.24935	-0.0159357	0.00413799	0.994119	0.984191	1.00415	0.803081
ebi-a-GCST90001508	ebi-a-GCST006572	CD25hi CD45RA+ CD4 not Treg %CD4+	Treg	Weighted mode	4	-0.00570496	0.00626476	0.429625	-0.0179839	0.00657397	0.994311	0.982177	1.0066	0.823529
ebi-a-GCST90001508	ebi-a-GCST006572	CD25hi CD45RA+ CD4 not Treg %CD4+	Treg	Simple mode	4	-0.00694075	0.0071843	0.405259	-0.021022	0.00714048	0.993083	0.979197	1.00717	0.994757
ebi-a-GCST90001509	ebi-a-GCST006572	CD25hi CD45RA+ CD4 not Treg %T cell	Treg	Inverse variance weighted	4	-0.00521217	0.00485282	0.2828	-0.0147237	0.00429935	0.994801	0.985384	1.00431	0.856554
ebi-a-GCST90001509	ebi-a-GCST006572	CD25hi CD45RA+ CD4 not Treg %T cell	Treg	MR Egger	4	-0.0070397	0.00668393	0.402701	-0.0201402	0.0060608	0.992985	0.980061	1.00608	0.999483
ebi-a-GCST90001509	ebi-a-GCST006572	CD25hi CD45RA+ CD4 not Treg %T cell	Treg	Weighted median	4	-0.00619562	0.00537031	0.248632	-0.0167214	0.00433019	0.993824	0.983418	1.00434	0.803081
ebi-a-GCST90001509	ebi-a-GCST006572	CD25hi CD45RA+ CD4 not Treg %T cell	Treg	Weighted mode	4	-0.00589221	0.00608603	0.404382	-0.0178208	0.00603642	0.994125	0.982337	1.00605	0.823529
ebi-a-GCST90001509	ebi-a-GCST006572	CD25hi CD45RA+ CD4 not Treg %T cell	Treg	Simple mode	4	-0.00732615	0.00730645	0.389889	-0.0216468	0.00699449	0.992701	0.978586	1.00702	0.994757
ebi-a-GCST90001510	ebi-a-GCST006572	CD25hi CD45RA- CD4 not Treg AC	Treg	Inverse variance weighted	2	-0.00460433	0.00584151	0.430575	-0.0160537	0.00684503	0.995406	0.984074	1.00687	0.923529
ebi-a-GCST90001511	ebi-a-GCST006572	CD25hi CD45RA- CD4 not Treg %CD4+	Treg	Inverse variance weighted	3	-0.00390018	0.00458941	0.395424	-0.0128954	0.00509506	0.996107	0.987187	1.00511	0.923529
ebi-a-GCST90001511	ebi-a-GCST006572	CD25hi CD45RA- CD4 not Treg %CD4+	Treg	MR Egger	3	-0.0136773	0.00989417	0.398689	-0.0330699	0.00571528	0.986416	0.967471	1.00573	0.999483
ebi-a-GCST90001511	ebi-a-GCST006572	CD25hi CD45RA- CD4 not Treg %CD4+	Treg	Weighted median	3	-0.00635972	0.00510858	0.213165	-0.0163725	0.00365309	0.99366	0.983761	1.00366	0.803081
ebi-a-GCST90001511	ebi-a-GCST006572	CD25hi CD45RA- CD4 not Treg %CD4+	Treg	Weighted mode	3	-0.00760373	0.00572107	0.315168	-0.018817	0.00360957	0.992425	0.981359	1.00362	0.823529
ebi-a-GCST90001511	ebi-a-GCST006572	CD25hi CD45RA- CD4 not Treg %CD4+	Treg	Simple mode	3	-0.00655207	0.0071568	0.456571	-0.0205794	0.00747526	0.993469	0.979631	1.0075	0.994757
ebi-a-GCST90001514	ebi-a-GCST006572	HSC AC	Myeloid cell	Inverse variance weighted	2	0.00209834	0.00554311	0.705022	-0.00876614	0.0129628	1.0021	0.991272	1.01305	0.949849
ebi-a-GCST90001515	ebi-a-GCST006572	Im MDSC AC	Myeloid cell	Inverse variance weighted	2	-0.0135193	0.00651308	0.0379201	-0.0262849	-0.000753676	0.986572	0.974058	0.999247	0.726691
ebi-a-GCST90001516	ebi-a-GCST006572	Im MDSC %CD33dim HLA DR- CD66b-	Myeloid cell	Inverse variance weighted	2	-0.010423	0.00999077	0.296827	-0.0300049	0.00915891	0.989631	0.970441	1.0092	0.860584
ebi-a-GCST90001520	ebi-a-GCST006572	CD33br HLA DR+ CD14dim AC	Myeloid cell	Inverse variance weighted	2	-0.0114721	0.00962867	0.233476	-0.0303443	0.00740009	0.988593	0.970111	1.00743	0.853199
ebi-a-GCST90001524	ebi-a-GCST006572	Gr MDSC AC	Myeloid cell	Inverse variance weighted	2	-0.00649444	0.00979254	0.5072	-0.0256878	0.0126989	0.993527	0.974639	1.01278	0.92527
ebi-a-GCST90001527	ebi-a-GCST006572	CD33dim HLA DR+ CD11b- AC	Myeloid cell	Inverse variance weighted	2	-0.00965324	0.00852703	0.257603	-0.0263662	0.00705974	0.990393	0.973978	1.00708	0.853199
ebi-a-GCST90001530	ebi-a-GCST006572	Mo MDSC AC	Myeloid cell	Inverse variance weighted	2	-0.000662115	0.0146705	0.964002	-0.0294163	0.0280921	0.999338	0.971012	1.02849	0.981163
ebi-a-GCST90001533	ebi-a-GCST006572	Basophil %CD33dim HLA DR- CD66b-	Myeloid cell	Inverse variance weighted	3	-0.00117816	0.00512252	0.818094	-0.0112183	0.00886197	0.998823	0.988844	1.0089	0.965669
ebi-a-GCST90001533	ebi-a-GCST006572	Basophil %CD33dim HLA DR- CD66b-	Myeloid cell	MR Egger	3	-0.0172409	0.0162028	0.480247	-0.0489984	0.0145167	0.982907	0.952183	1.01462	0.999483
ebi-a-GCST90001533	ebi-a-GCST006572	Basophil %CD33dim HLA DR- CD66b-	Myeloid cell	Weighted median	3	-0.00252036	0.0053758	0.639188	-0.0130569	0.00801621	0.997483	0.987028	1.00805	0.821254
ebi-a-GCST90001533	ebi-a-GCST006572	Basophil %CD33dim HLA DR- CD66b-	Myeloid cell	Weighted mode	3	-0.00342018	0.00592007	0.621824	-0.0150235	0.00818316	0.996586	0.985089	1.00822	0.823529
ebi-a-GCST90001533	ebi-a-GCST006572	Basophil %CD33dim HLA DR- CD66b-	Myeloid cell	Simple mode	3	-0.000897838	0.00865615	0.926854	-0.0178639	0.0160682	0.999103	0.982295	1.0162	0.994757
ebi-a-GCST90001534	ebi-a-GCST006572	CD45RA- CD4+ AC	Maturation stages of T cell	Inverse variance weighted	2	9.35634e-05	0.0119056	0.99373	-0.0232414	0.0234285	1.00009	0.977027	1.02371	0.996202
ebi-a-GCST90001536	ebi-a-GCST006572	CD45RA- CD4+ %T cell	Maturation stages of T cell	Inverse variance weighted	2	-0.00449104	0.0057818	0.437303	-0.0158234	0.00684128	0.995519	0.984301	1.00686	0.923529
ebi-a-GCST90001541	ebi-a-GCST006572	Naive CD4+ %CD4+	Maturation stages of T cell	Inverse variance weighted	2	0.00603431	0.00760217	0.427334	-0.00886595	0.0209346	1.00605	0.991173	1.02116	0.923529
ebi-a-GCST90001553	ebi-a-GCST006572	Naive CD8br %T cell	Maturation stages of T cell	Inverse variance weighted	3	-0.0022599	0.000936862	0.0158564	-0.00409615	-0.000423653	0.997743	0.995912	0.999576	0.471808
ebi-a-GCST90001553	ebi-a-GCST006572	Naive CD8br %T cell	Maturation stages of T cell	MR Egger	3	-0.00266528	0.000975043	0.223267	-0.00457637	-0.0007542	0.997338	0.995434	0.999246	0.999483
ebi-a-GCST90001553	ebi-a-GCST006572	Naive CD8br %T cell	Maturation stages of T cell	Weighted median	3	-0.00230014	0.00108064	0.0332959	-0.0044182	-0.000182085	0.997702	0.995592	0.999818	0.582054
ebi-a-GCST90001553	ebi-a-GCST006572	Naive CD8br %T cell	Maturation stages of T cell	Weighted mode	3	-0.00232198	0.00102619	0.152004	-0.00433332	-0.000310653	0.997681	0.995676	0.999689	0.823529
ebi-a-GCST90001553	ebi-a-GCST006572	Naive CD8br %T cell	Maturation stages of T cell	Simple mode	3	-0.000390651	0.0092971	0.970302	-0.018613	0.0178317	0.999609	0.981559	1.01799	0.994757
ebi-a-GCST90001556	ebi-a-GCST006572	EM CD8br %T cell	Maturation stages of T cell	Inverse variance weighted	2	-0.00901884	0.00621518	0.146752	-0.0212006	0.0031629	0.991022	0.979023	1.00317	0.853199
ebi-a-GCST90001558	ebi-a-GCST006572	TD CD8br %CD8br	Maturation stages of T cell	Inverse variance weighted	3	0.0054867	0.00549961	0.318448	-0.00529254	0.0162659	1.0055	0.994721	1.0164	0.885066
ebi-a-GCST90001558	ebi-a-GCST006572	TD CD8br %CD8br	Maturation stages of T cell	MR Egger	3	0.00343581	0.00761469	0.730163	-0.011489	0.0183606	1.00344	0.988577	1.01853	0.999483
ebi-a-GCST90001558	ebi-a-GCST006572	TD CD8br %CD8br	Maturation stages of T cell	Weighted median	3	0.0039356	0.00580865	0.498063	-0.00744936	0.0153206	1.00394	0.992578	1.01544	0.803081
ebi-a-GCST90001558	ebi-a-GCST006572	TD CD8br %CD8br	Maturation stages of T cell	Weighted mode	3	0.00391576	0.00554837	0.553473	-0.00695905	0.0147906	1.00392	0.993065	1.0149	0.823529
ebi-a-GCST90001558	ebi-a-GCST006572	TD CD8br %CD8br	Maturation stages of T cell	Simple mode	3	0.00361332	0.00826246	0.704572	-0.0125811	0.0198077	1.00362	0.987498	1.02001	0.994757
ebi-a-GCST90001559	ebi-a-GCST006572	TD CD8br %T cell	Maturation stages of T cell	Inverse variance weighted	2	0.00482088	0.00704024	0.493495	-0.00897799	0.0186197	1.00483	0.991062	1.01879	0.92527
ebi-a-GCST90001560	ebi-a-GCST006572	CD45RA+ CD8br AC	Maturation stages of T cell	Inverse variance weighted	2	0.0200068	0.0219798	0.362698	-0.0230736	0.0630872	1.02021	0.977191	1.06512	0.923529
ebi-a-GCST90001562	ebi-a-GCST006572	CD45RA+ CD8br %T cell	Maturation stages of T cell	Inverse variance weighted	2	0.00530761	0.00773762	0.492745	-0.00985813	0.0204734	1.00532	0.99019	1.02068	0.92527
ebi-a-GCST90001570	ebi-a-GCST006572	EM DN (CD4-CD8-) %DN	Maturation stages of T cell	Inverse variance weighted	5	-0.0034545	0.00566794	0.542205	-0.0145637	0.00765465	0.996551	0.985542	1.00768	0.92527
ebi-a-GCST90001570	ebi-a-GCST006572	EM DN (CD4-CD8-) %DN	Maturation stages of T cell	MR Egger	5	-0.00253509	0.00877952	0.791575	-0.019743	0.0146728	0.997468	0.980451	1.01478	0.999483
ebi-a-GCST90001570	ebi-a-GCST006572	EM DN (CD4-CD8-) %DN	Maturation stages of T cell	Weighted median	5	-0.00786056	0.00561043	0.161196	-0.018857	0.00313589	0.99217	0.98132	1.00314	0.803081
ebi-a-GCST90001570	ebi-a-GCST006572	EM DN (CD4-CD8-) %DN	Maturation stages of T cell	Weighted mode	5	-0.00791619	0.00584261	0.246916	-0.0193677	0.00353533	0.992115	0.980819	1.00354	0.823529
ebi-a-GCST90001570	ebi-a-GCST006572	EM DN (CD4-CD8-) %DN	Maturation stages of T cell	Simple mode	5	-0.00622789	0.00992813	0.564492	-0.025687	0.0132312	0.993791	0.97464	1.01332	0.994757
ebi-a-GCST90001573	ebi-a-GCST006572	TD DN (CD4-CD8-) %DN	Maturation stages of T cell	Inverse variance weighted	2	0.0088774	0.00588207	0.13124	-0.00265145	0.0204063	1.00892	0.997352	1.02062	0.853199
ebi-a-GCST90001574	ebi-a-GCST006572	TD DN (CD4-CD8-) %T cell	Maturation stages of T cell	Inverse variance weighted	3	0.0078018	0.00658945	0.23642	-0.00511352	0.0207171	1.00783	0.9949	1.02093	0.853199
ebi-a-GCST90001574	ebi-a-GCST006572	TD DN (CD4-CD8-) %T cell	Maturation stages of T cell	MR Egger	3	0.0131639	0.00945419	0.396507	-0.00536634	0.0316941	1.01325	0.994648	1.0322	0.999483
ebi-a-GCST90001574	ebi-a-GCST006572	TD DN (CD4-CD8-) %T cell	Maturation stages of T cell	Weighted median	3	0.00972027	0.00727072	0.181253	-0.00453034	0.0239709	1.00977	0.99548	1.02426	0.803081
ebi-a-GCST90001574	ebi-a-GCST006572	TD DN (CD4-CD8-) %T cell	Maturation stages of T cell	Weighted mode	3	0.0105609	0.0081527	0.324553	-0.00541843	0.0265401	1.01062	0.994596	1.0269	0.823529
ebi-a-GCST90001574	ebi-a-GCST006572	TD DN (CD4-CD8-) %T cell	Maturation stages of T cell	Simple mode	3	0.00921846	0.0101461	0.45948	-0.0106679	0.0291048	1.00926	0.989389	1.02953	0.994757
ebi-a-GCST90001580	ebi-a-GCST006572	CD14+ CD16+ monocyte AC	Monocyte	Inverse variance weighted	3	-0.00406947	0.00771847	0.598029	-0.0191977	0.0110587	0.995939	0.980985	1.01112	0.949849
ebi-a-GCST90001580	ebi-a-GCST006572	CD14+ CD16+ monocyte AC	Monocyte	MR Egger	3	-0.015419	0.013768	0.464028	-0.0424043	0.0115663	0.984699	0.958482	1.01163	0.999483
ebi-a-GCST90001580	ebi-a-GCST006572	CD14+ CD16+ monocyte AC	Monocyte	Weighted median	3	-0.00395896	0.00660254	0.548765	-0.0168999	0.00898202	0.996049	0.983242	1.00902	0.803098
ebi-a-GCST90001580	ebi-a-GCST006572	CD14+ CD16+ monocyte AC	Monocyte	Weighted mode	3	-0.00493741	0.00706236	0.556843	-0.0187796	0.00890481	0.995075	0.981396	1.00894	0.823529
ebi-a-GCST90001580	ebi-a-GCST006572	CD14+ CD16+ monocyte AC	Monocyte	Simple mode	3	-0.00353266	0.0113398	0.784875	-0.0257588	0.0186934	0.996474	0.97457	1.01887	0.994757
ebi-a-GCST90001582	ebi-a-GCST006572	CD14+ CD16- monocyte AC	Monocyte	Inverse variance weighted	3	0.0192431	0.011984	0.108332	-0.00424548	0.0427318	1.01943	0.995764	1.04366	0.853199
ebi-a-GCST90001582	ebi-a-GCST006572	CD14+ CD16- monocyte AC	Monocyte	MR Egger	3	0.0843058	0.161262	0.693333	-0.231768	0.400379	1.08796	0.79313	1.49239	0.999483
ebi-a-GCST90001582	ebi-a-GCST006572	CD14+ CD16- monocyte AC	Monocyte	Weighted median	3	0.0216155	0.0147085	0.14167	-0.00721305	0.0504441	1.02185	0.992813	1.05174	0.803081
ebi-a-GCST90001582	ebi-a-GCST006572	CD14+ CD16- monocyte AC	Monocyte	Weighted mode	3	0.0261753	0.0158305	0.240052	-0.00485249	0.0572031	1.02652	0.995159	1.05887	0.823529
ebi-a-GCST90001582	ebi-a-GCST006572	CD14+ CD16- monocyte AC	Monocyte	Simple mode	3	0.026373	0.0162835	0.246744	-0.00554271	0.0582887	1.02672	0.994473	1.06002	0.994757
ebi-a-GCST90001585	ebi-a-GCST006572	CD14+ CD16+ monocyte %monocyte	Monocyte	Inverse variance weighted	3	-0.00379079	0.00713503	0.595216	-0.0177755	0.0101939	0.996216	0.982382	1.01025	0.949849
ebi-a-GCST90001585	ebi-a-GCST006572	CD14+ CD16+ monocyte %monocyte	Monocyte	MR Egger	3	-0.0132039	0.0127826	0.48968	-0.0382577	0.01185	0.986883	0.962465	1.01192	0.999483
ebi-a-GCST90001585	ebi-a-GCST006572	CD14+ CD16+ monocyte %monocyte	Monocyte	Weighted median	3	-0.00360313	0.00588034	0.540047	-0.0151286	0.00792233	0.996403	0.984985	1.00795	0.803081
ebi-a-GCST90001585	ebi-a-GCST006572	CD14+ CD16+ monocyte %monocyte	Monocyte	Weighted mode	3	-0.00443222	0.00594507	0.533663	-0.0160846	0.00722012	0.995578	0.984044	1.00725	0.823529
ebi-a-GCST90001585	ebi-a-GCST006572	CD14+ CD16+ monocyte %monocyte	Monocyte	Simple mode	3	-0.000421366	0.0109462	0.97279	-0.0218758	0.0210331	0.999579	0.978362	1.02126	0.994757
ebi-a-GCST90001588	ebi-a-GCST006572	T/B	TBNK	Inverse variance weighted	2	-0.000654895	0.0158194	0.966978	-0.0316609	0.0303511	0.999345	0.968835	1.03082	0.981163
ebi-a-GCST90001594	ebi-a-GCST006572	DP (CD4+CD8+) AC	TBNK	Inverse variance weighted	2	-0.0101508	0.00928638	0.274359	-0.0283521	0.00805055	0.989901	0.972046	1.00808	0.856554
ebi-a-GCST90001596	ebi-a-GCST006572	CD8dim AC	TBNK	Inverse variance weighted	3	0.00795197	0.0120182	0.50819	-0.0156038	0.0315077	1.00798	0.984517	1.03201	0.92527
ebi-a-GCST90001596	ebi-a-GCST006572	CD8dim AC	TBNK	MR Egger	3	0.0261931	0.0225076	0.451914	-0.0179218	0.070308	1.02654	0.982238	1.07284	0.999483
ebi-a-GCST90001596	ebi-a-GCST006572	CD8dim AC	TBNK	Weighted median	3	0.00734878	0.0143426	0.608389	-0.0207627	0.0354603	1.00738	0.979451	1.0361	0.817624
ebi-a-GCST90001596	ebi-a-GCST006572	CD8dim AC	TBNK	Weighted mode	3	0.00680109	0.017855	0.739927	-0.0281948	0.041797	1.00682	0.972199	1.04268	0.847857
ebi-a-GCST90001596	ebi-a-GCST006572	CD8dim AC	TBNK	Simple mode	3	0.00611483	0.0175026	0.76017	-0.0281903	0.04042	1.00613	0.972203	1.04125	0.994757
ebi-a-GCST90001597	ebi-a-GCST006572	CD8dim %T cell	TBNK	Inverse variance weighted	2	0.0148242	0.0118785	0.212038	-0.00845773	0.0381061	1.01493	0.991578	1.03884	0.853199
ebi-a-GCST90001598	ebi-a-GCST006572	DN (CD4-CD8-) AC	TBNK	Inverse variance weighted	2	-0.00631238	0.0121933	0.604674	-0.0302113	0.0175866	0.993708	0.97024	1.01774	0.949849
ebi-a-GCST90001604	ebi-a-GCST006572	T cell %lymphocyte	TBNK	Inverse variance weighted	2	-0.0078593	0.0109532	0.473045	-0.0293276	0.013609	0.992171	0.971098	1.0137	0.92527
ebi-a-GCST90001609	ebi-a-GCST006572	CD4+ CD8dim AC	TBNK	Inverse variance weighted	2	0.000939597	0.0114551	0.934627	-0.0215124	0.0233916	1.00094	0.978717	1.02367	0.975643
ebi-a-GCST90001611	ebi-a-GCST006572	CD4+ CD8dim %leukocyte	TBNK	Inverse variance weighted	2	0.000724521	0.0107608	0.946319	-0.0203666	0.0218156	1.00072	0.979839	1.02206	0.975643
ebi-a-GCST90001612	ebi-a-GCST006572	CD8dim %leukocyte	TBNK	Inverse variance weighted	2	0.0154846	0.0125156	0.216005	-0.00904605	0.0400152	1.01561	0.990995	1.04083	0.853199
ebi-a-GCST90001621	ebi-a-GCST006572	NKT AC	TBNK	Inverse variance weighted	5	0.0139383	0.00888502	0.116708	-0.00347632	0.031353	1.01404	0.99653	1.03185	0.853199
ebi-a-GCST90001621	ebi-a-GCST006572	NKT AC	TBNK	MR Egger	5	0.0170476	0.0176663	0.405739	-0.0175784	0.0516736	1.01719	0.982575	1.05303	0.999483
ebi-a-GCST90001621	ebi-a-GCST006572	NKT AC	TBNK	Weighted median	5	0.0159241	0.0111785	0.154294	-0.00598579	0.0378339	1.01605	0.994032	1.03856	0.803081
ebi-a-GCST90001621	ebi-a-GCST006572	NKT AC	TBNK	Weighted mode	5	0.0215179	0.0151669	0.22897	-0.00820916	0.051245	1.02175	0.991824	1.05258	0.823529
ebi-a-GCST90001621	ebi-a-GCST006572	NKT AC	TBNK	Simple mode	5	0.0247012	0.0163925	0.206322	-0.00742817	0.0568305	1.02501	0.992599	1.05848	0.994757
ebi-a-GCST90001622	ebi-a-GCST006572	NKT %T cell	TBNK	Inverse variance weighted	5	0.0134943	0.00824363	0.101644	-0.00266323	0.0296518	1.01359	0.99734	1.0301	0.853199
ebi-a-GCST90001622	ebi-a-GCST006572	NKT %T cell	TBNK	MR Egger	5	0.00303757	0.0162936	0.864004	-0.0288978	0.0349729	1.00304	0.971516	1.03559	0.999483
ebi-a-GCST90001622	ebi-a-GCST006572	NKT %T cell	TBNK	Weighted median	5	0.0101309	0.00973273	0.297917	-0.00894525	0.029207	1.01018	0.991095	1.02964	0.803081
ebi-a-GCST90001622	ebi-a-GCST006572	NKT %T cell	TBNK	Weighted mode	5	0.00611086	0.0124185	0.648448	-0.0182294	0.0304511	1.00613	0.981936	1.03092	0.823529
ebi-a-GCST90001622	ebi-a-GCST006572	NKT %T cell	TBNK	Simple mode	5	0.00594332	0.0134042	0.680407	-0.0203288	0.0322155	1.00596	0.979876	1.03274	0.994757
ebi-a-GCST90001623	ebi-a-GCST006572	NKT %lymphocyte	TBNK	Inverse variance weighted	7	0.0084284	0.00734084	0.250906	-0.00595966	0.0228165	1.00846	0.994058	1.02308	0.853199
ebi-a-GCST90001623	ebi-a-GCST006572	NKT %lymphocyte	TBNK	MR Egger	7	0.0124528	0.0160491	0.472884	-0.0190035	0.0439091	1.01253	0.981176	1.04489	0.999483
ebi-a-GCST90001623	ebi-a-GCST006572	NKT %lymphocyte	TBNK	Weighted median	7	0.00653669	0.00949136	0.491013	-0.0120664	0.0251398	1.00656	0.988006	1.02546	0.803081
ebi-a-GCST90001623	ebi-a-GCST006572	NKT %lymphocyte	TBNK	Weighted mode	7	0.00628287	0.0135227	0.658588	-0.0202216	0.0327874	1.0063	0.979981	1.03333	0.823963
ebi-a-GCST90001623	ebi-a-GCST006572	NKT %lymphocyte	TBNK	Simple mode	7	0.00477638	0.0139875	0.744387	-0.0226391	0.0321918	1.00479	0.977615	1.03272	0.994757
ebi-a-GCST90001624	ebi-a-GCST006572	HLA DR+ CD4+ AC	TBNK	Inverse variance weighted	2	-0.00421199	0.00961872	0.661463	-0.0230647	0.0146407	0.995797	0.977199	1.01475	0.949849
ebi-a-GCST90001626	ebi-a-GCST006572	HLA DR+ CD4+ %lymphocyte	TBNK	Inverse variance weighted	2	-0.00426802	0.00941979	0.650483	-0.0227308	0.0141948	0.995741	0.977526	1.0143	0.949849
ebi-a-GCST90001627	ebi-a-GCST006572	HLA DR+ CD8br AC	TBNK	Inverse variance weighted	3	-0.00158139	0.00693025	0.819501	-0.0151647	0.0120019	0.99842	0.98495	1.01207	0.965669
ebi-a-GCST90001627	ebi-a-GCST006572	HLA DR+ CD8br AC	TBNK	MR Egger	3	-0.00870003	0.0151994	0.669039	-0.0384909	0.0210908	0.991338	0.96224	1.02131	0.999483
ebi-a-GCST90001627	ebi-a-GCST006572	HLA DR+ CD8br AC	TBNK	Weighted median	3	-0.00284263	0.00733932	0.698523	-0.0172277	0.0115424	0.997161	0.98292	1.01161	0.829555
ebi-a-GCST90001627	ebi-a-GCST006572	HLA DR+ CD8br AC	TBNK	Weighted mode	3	-0.00329173	0.00662047	0.668324	-0.0162678	0.00968438	0.996714	0.983864	1.00973	0.827488
ebi-a-GCST90001627	ebi-a-GCST006572	HLA DR+ CD8br AC	TBNK	Simple mode	3	-0.000900712	0.0113499	0.943973	-0.0231465	0.0213451	0.9991	0.977119	1.02157	0.994757
ebi-a-GCST90001629	ebi-a-GCST006572	HLA DR+ CD8br %lymphocyte	TBNK	Inverse variance weighted	2	-0.0022275	0.00711754	0.754312	-0.0161779	0.0117229	0.997775	0.983952	1.01179	0.953289
ebi-a-GCST90001633	ebi-a-GCST006572	CD8dim NKT AC	TBNK	Inverse variance weighted	5	0.00609225	0.00764538	0.425536	-0.0088927	0.0210772	1.00611	0.991147	1.0213	0.923529
ebi-a-GCST90001633	ebi-a-GCST006572	CD8dim NKT AC	TBNK	MR Egger	5	0.0179928	0.0139087	0.286386	-0.00926814	0.0452538	1.01816	0.990775	1.04629	0.999483
ebi-a-GCST90001633	ebi-a-GCST006572	CD8dim NKT AC	TBNK	Weighted median	5	0.006201	0.00892048	0.486966	-0.0112831	0.0236851	1.00622	0.98878	1.02397	0.803081
ebi-a-GCST90001633	ebi-a-GCST006572	CD8dim NKT AC	TBNK	Weighted mode	5	0.00575372	0.0105841	0.615582	-0.0149911	0.0264985	1.00577	0.985121	1.02685	0.823529
ebi-a-GCST90001633	ebi-a-GCST006572	CD8dim NKT AC	TBNK	Simple mode	5	0.00596059	0.0122412	0.651788	-0.0180322	0.0299534	1.00598	0.982129	1.03041	0.994757
ebi-a-GCST90001634	ebi-a-GCST006572	CD8dim NKT %T cell	TBNK	Inverse variance weighted	5	0.00438016	0.00715899	0.540644	-0.00965147	0.0184118	1.00439	0.990395	1.01858	0.92527
ebi-a-GCST90001634	ebi-a-GCST006572	CD8dim NKT %T cell	TBNK	MR Egger	5	0.0202242	0.0122175	0.196431	-0.0037222	0.0441706	1.02043	0.996285	1.04516	0.999483
ebi-a-GCST90001634	ebi-a-GCST006572	CD8dim NKT %T cell	TBNK	Weighted median	5	0.00596212	0.00863492	0.489901	-0.0109623	0.0228866	1.00598	0.989098	1.02315	0.803081
ebi-a-GCST90001634	ebi-a-GCST006572	CD8dim NKT %T cell	TBNK	Weighted mode	5	0.00519512	0.0100727	0.633218	-0.0145474	0.0249376	1.00521	0.985558	1.02525	0.823529
ebi-a-GCST90001634	ebi-a-GCST006572	CD8dim NKT %T cell	TBNK	Simple mode	5	0.00558617	0.0110553	0.639924	-0.0160822	0.0272546	1.0056	0.984046	1.02763	0.994757
ebi-a-GCST90001635	ebi-a-GCST006572	CD8dim NKT %lymphocyte	TBNK	Inverse variance weighted	6	0.00247093	0.00688671	0.719747	-0.011027	0.0159689	1.00247	0.989034	1.0161	0.949849
ebi-a-GCST90001635	ebi-a-GCST006572	CD8dim NKT %lymphocyte	TBNK	MR Egger	6	0.0187501	0.0117924	0.187037	-0.00436306	0.0418633	1.01893	0.995646	1.04275	0.999483
ebi-a-GCST90001635	ebi-a-GCST006572	CD8dim NKT %lymphocyte	TBNK	Weighted median	6	0.00551721	0.00862153	0.522216	-0.011381	0.0224154	1.00553	0.988684	1.02267	0.803081
ebi-a-GCST90001635	ebi-a-GCST006572	CD8dim NKT %lymphocyte	TBNK	Weighted mode	6	0.00716378	0.0105954	0.52897	-0.0136033	0.0279308	1.00719	0.986489	1.02832	0.823529
ebi-a-GCST90001635	ebi-a-GCST006572	CD8dim NKT %lymphocyte	TBNK	Simple mode	6	0.00672119	0.0130247	0.627833	-0.0188073	0.0322497	1.00674	0.981368	1.03278	0.994757
ebi-a-GCST90001637	ebi-a-GCST006572	DN (CD4-CD8-) NKT %T cell	TBNK	Inverse variance weighted	5	0.00437329	0.0069361	0.52836	-0.00922147	0.017968	1.00438	0.990821	1.01813	0.92527
ebi-a-GCST90001637	ebi-a-GCST006572	DN (CD4-CD8-) NKT %T cell	TBNK	MR Egger	5	0.0230492	0.0165188	0.257266	-0.00932761	0.055426	1.02332	0.990716	1.05699	0.999483
ebi-a-GCST90001637	ebi-a-GCST006572	DN (CD4-CD8-) NKT %T cell	TBNK	Weighted median	5	0.00588614	0.00840841	0.483909	-0.0105944	0.0223666	1.0059	0.989462	1.02262	0.803081
ebi-a-GCST90001637	ebi-a-GCST006572	DN (CD4-CD8-) NKT %T cell	TBNK	Weighted mode	5	0.00554769	0.0111392	0.6446	-0.0162852	0.0273806	1.00556	0.983847	1.02776	0.823529
ebi-a-GCST90001637	ebi-a-GCST006572	DN (CD4-CD8-) NKT %T cell	TBNK	Simple mode	5	0.00547929	0.0121113	0.674423	-0.0182588	0.0292174	1.00549	0.981907	1.02965	0.994757
ebi-a-GCST90001638	ebi-a-GCST006572	DN (CD4-CD8-) NKT %lymphocyte	TBNK	Inverse variance weighted	6	0.00314404	0.00680537	0.644086	-0.0101945	0.0164826	1.00315	0.989857	1.01662	0.949849
ebi-a-GCST90001638	ebi-a-GCST006572	DN (CD4-CD8-) NKT %lymphocyte	TBNK	MR Egger	6	0.0177283	0.013419	0.256964	-0.00857305	0.0440296	1.01789	0.991464	1.04501	0.999483
ebi-a-GCST90001638	ebi-a-GCST006572	DN (CD4-CD8-) NKT %lymphocyte	TBNK	Weighted median	6	0.00560441	0.00849116	0.509235	-0.0110383	0.0222471	1.00562	0.989022	1.0225	0.803081
ebi-a-GCST90001638	ebi-a-GCST006572	DN (CD4-CD8-) NKT %lymphocyte	TBNK	Weighted mode	6	0.00681963	0.0122543	0.601849	-0.0171987	0.030838	1.00684	0.982948	1.03132	0.823529
ebi-a-GCST90001638	ebi-a-GCST006572	DN (CD4-CD8-) NKT %lymphocyte	TBNK	Simple mode	6	0.00614034	0.0121802	0.635597	-0.0177329	0.0300135	1.00616	0.982423	1.03047	0.994757
ebi-a-GCST90001643	ebi-a-GCST006572	B cell % CD3- lymphocyte	TBNK	Inverse variance weighted	3	-0.00449822	0.00412616	0.275638	-0.0125855	0.00358905	0.995512	0.987493	1.0036	0.856554
ebi-a-GCST90001643	ebi-a-GCST006572	B cell % CD3- lymphocyte	TBNK	MR Egger	3	-0.00513031	0.00478353	0.47774	-0.014506	0.00424541	0.994883	0.985599	1.00425	0.999483
ebi-a-GCST90001643	ebi-a-GCST006572	B cell % CD3- lymphocyte	TBNK	Weighted median	3	-0.00487978	0.00437152	0.264309	-0.013448	0.00368841	0.995132	0.986642	1.0037	0.803081
ebi-a-GCST90001643	ebi-a-GCST006572	B cell % CD3- lymphocyte	TBNK	Weighted mode	3	-0.00493997	0.00434	0.373	-0.0134464	0.00356644	0.995072	0.986644	1.00357	0.823529
ebi-a-GCST90001643	ebi-a-GCST006572	B cell % CD3- lymphocyte	TBNK	Simple mode	3	-0.00719057	0.00727839	0.427322	-0.0214562	0.00707507	0.992835	0.978772	1.0071	0.994757
ebi-a-GCST90001644	ebi-a-GCST006572	B cell %lymphocyte	TBNK	Inverse variance weighted	2	-0.0174404	0.0157349	0.267693	-0.0482808	0.0134	0.982711	0.952866	1.01349	0.856191
ebi-a-GCST90001646	ebi-a-GCST006572	NK %CD3- lymphocyte	TBNK	Inverse variance weighted	5	0.00494694	0.00408668	0.226086	-0.00306295	0.0129568	1.00496	0.996942	1.01304	0.853199
ebi-a-GCST90001646	ebi-a-GCST006572	NK %CD3- lymphocyte	TBNK	MR Egger	5	0.004068	0.00494603	0.471085	-0.00562621	0.0137622	1.00408	0.99439	1.01386	0.999483
ebi-a-GCST90001646	ebi-a-GCST006572	NK %CD3- lymphocyte	TBNK	Weighted median	5	0.00517371	0.00442413	0.242231	-0.00349759	0.013845	1.00519	0.996509	1.01394	0.803081
ebi-a-GCST90001646	ebi-a-GCST006572	NK %CD3- lymphocyte	TBNK	Weighted mode	5	0.0051191	0.00420951	0.29081	-0.00313154	0.0133697	1.00513	0.996873	1.01346	0.823529
ebi-a-GCST90001646	ebi-a-GCST006572	NK %CD3- lymphocyte	TBNK	Simple mode	5	0.007284	0.00876314	0.452594	-0.00989176	0.0244598	1.00731	0.990157	1.02476	0.994757
ebi-a-GCST90001648	ebi-a-GCST006572	HLA DR+ NK AC	TBNK	Inverse variance weighted	2	-0.00627744	0.00616476	0.308546	-0.0183604	0.0058055	0.993742	0.981807	1.00582	0.873048
ebi-a-GCST90001649	ebi-a-GCST006572	HLA DR+ NK %NK	TBNK	Inverse variance weighted	5	-0.00406424	0.0065542	0.535194	-0.0169105	0.00878199	0.995944	0.983232	1.00882	0.92527
ebi-a-GCST90001649	ebi-a-GCST006572	HLA DR+ NK %NK	TBNK	MR Egger	5	-0.00903285	0.012281	0.515312	-0.0331036	0.0150379	0.991008	0.967438	1.01515	0.999483
ebi-a-GCST90001649	ebi-a-GCST006572	HLA DR+ NK %NK	TBNK	Weighted median	5	-0.00640413	0.0056358	0.255818	-0.0174503	0.00464204	0.993616	0.982701	1.00465	0.803081
ebi-a-GCST90001649	ebi-a-GCST006572	HLA DR+ NK %NK	TBNK	Weighted mode	5	-0.00590888	0.00635247	0.404936	-0.0183597	0.00654196	0.994109	0.981808	1.00656	0.823529
ebi-a-GCST90001649	ebi-a-GCST006572	HLA DR+ NK %NK	TBNK	Simple mode	5	-0.00927207	0.00827842	0.325407	-0.0254978	0.00695363	0.990771	0.974825	1.00698	0.994757
ebi-a-GCST90001650	ebi-a-GCST006572	HLA DR+ NK %CD3- lymphocyte	TBNK	Inverse variance weighted	2	-0.00668223	0.00580137	0.249388	-0.0180529	0.00468846	0.99334	0.982109	1.0047	0.853199
ebi-a-GCST90001654	ebi-a-GCST006572	CD28- DN (CD4-CD8-) AC	Treg	Inverse variance weighted	2	-0.00669527	0.0113946	0.556814	-0.0290288	0.0156382	0.993327	0.971389	1.01576	0.928714
ebi-a-GCST90001663	ebi-a-GCST006572	CD28- CD8dim AC	Treg	Inverse variance weighted	2	-0.0209923	0.0128408	0.102088	-0.0461601	0.00417563	0.979227	0.954889	1.00418	0.853199
ebi-a-GCST90001664	ebi-a-GCST006572	CD28+ CD45RA+ CD8dim %T cell	Treg	Inverse variance weighted	6	0.00117768	0.00434379	0.786301	-0.00733615	0.00969151	1.00118	0.992691	1.00974	0.955886
ebi-a-GCST90001664	ebi-a-GCST006572	CD28+ CD45RA+ CD8dim %T cell	Treg	MR Egger	6	0.00363208	0.00574289	0.561442	-0.00762398	0.0148881	1.00364	0.992405	1.015	0.999483
ebi-a-GCST90001664	ebi-a-GCST006572	CD28+ CD45RA+ CD8dim %T cell	Treg	Weighted median	6	0.00526544	0.00434857	0.225955	-0.00325776	0.0137886	1.00528	0.996748	1.01388	0.803081
ebi-a-GCST90001664	ebi-a-GCST006572	CD28+ CD45RA+ CD8dim %T cell	Treg	Weighted mode	6	0.00229508	0.00398352	0.589481	-0.00551263	0.0101028	1.0023	0.994503	1.01015	0.823529
ebi-a-GCST90001664	ebi-a-GCST006572	CD28+ CD45RA+ CD8dim %T cell	Treg	Simple mode	6	0.00613443	0.00793379	0.474351	-0.00941581	0.0216847	1.00615	0.990628	1.02192	0.994757
ebi-a-GCST90001667	ebi-a-GCST006572	CD28+ CD45RA- CD8dim %T cell	Treg	Inverse variance weighted	3	-0.000686623	0.0033098	0.835657	-0.00717384	0.00580059	0.999314	0.992852	1.00582	0.970095
ebi-a-GCST90001667	ebi-a-GCST006572	CD28+ CD45RA- CD8dim %T cell	Treg	MR Egger	3	-0.00464176	0.0105187	0.735431	-0.0252584	0.0159749	0.995369	0.975058	1.0161	0.999483
ebi-a-GCST90001667	ebi-a-GCST006572	CD28+ CD45RA- CD8dim %T cell	Treg	Weighted median	3	-0.00148753	0.00379439	0.695033	-0.00892454	0.00594948	0.998514	0.991115	1.00597	0.829555
ebi-a-GCST90001667	ebi-a-GCST006572	CD28+ CD45RA- CD8dim %T cell	Treg	Weighted mode	3	-0.00352115	0.00464881	0.527867	-0.0126328	0.00559051	0.996485	0.987447	1.00561	0.823529
ebi-a-GCST90001667	ebi-a-GCST006572	CD28+ CD45RA- CD8dim %T cell	Treg	Simple mode	3	-0.00397378	0.00532577	0.533364	-0.0144123	0.00646474	0.996034	0.985691	1.00649	0.994757
ebi-a-GCST90001668	ebi-a-GCST006572	CD28+ CD45RA- CD8dim %CD8dim	Treg	Inverse variance weighted	2	0.00022652	0.00381179	0.952613	-0.00724458	0.00769762	1.00023	0.992782	1.00773	0.975643
ebi-a-GCST90001669	ebi-a-GCST006572	CD28+ CD45RA- CD8dim AC	Treg	Inverse variance weighted	3	-0.000370515	0.00336684	0.912371	-0.00696953	0.0062285	0.99963	0.993055	1.00625	0.975643
ebi-a-GCST90001669	ebi-a-GCST006572	CD28+ CD45RA- CD8dim AC	Treg	MR Egger	3	-0.00857777	0.00989205	0.545224	-0.0279662	0.0108106	0.991459	0.972421	1.01087	0.999483
ebi-a-GCST90001669	ebi-a-GCST006572	CD28+ CD45RA- CD8dim AC	Treg	Weighted median	3	-0.00244591	0.00393755	0.534484	-0.0101635	0.00527169	0.997557	0.989888	1.00529	0.803081
ebi-a-GCST90001669	ebi-a-GCST006572	CD28+ CD45RA- CD8dim AC	Treg	Weighted mode	3	-0.0029225	0.00453329	0.58521	-0.0118077	0.00596274	0.997082	0.988262	1.00598	0.823529
ebi-a-GCST90001669	ebi-a-GCST006572	CD28+ CD45RA- CD8dim AC	Treg	Simple mode	3	-0.00267773	0.00496399	0.643611	-0.0124071	0.00705169	0.997326	0.98767	1.00708	0.994757
ebi-a-GCST90001671	ebi-a-GCST006572	CD39+ CD8br %CD8br	Treg	Inverse variance weighted	7	-0.00832174	0.00537216	0.12137	-0.0188512	0.00220769	0.991713	0.981325	1.00221	0.853199
ebi-a-GCST90001671	ebi-a-GCST006572	CD39+ CD8br %CD8br	Treg	MR Egger	7	-0.0122603	0.0108787	0.310903	-0.0335825	0.0090619	0.987815	0.966975	1.0091	0.999483
ebi-a-GCST90001671	ebi-a-GCST006572	CD39+ CD8br %CD8br	Treg	Weighted median	7	-0.00793979	0.00665575	0.2329	-0.0209851	0.00510548	0.992092	0.979234	1.00512	0.803081
ebi-a-GCST90001671	ebi-a-GCST006572	CD39+ CD8br %CD8br	Treg	Weighted mode	7	-0.0076811	0.0079165	0.369386	-0.0231974	0.00783524	0.992348	0.97707	1.00787	0.823529
ebi-a-GCST90001671	ebi-a-GCST006572	CD39+ CD8br %CD8br	Treg	Simple mode	7	-0.00297291	0.0087405	0.74535	-0.0201043	0.0141585	0.997032	0.980096	1.01426	0.994757
ebi-a-GCST90001672	ebi-a-GCST006572	CD39+ CD8br AC	Treg	Inverse variance weighted	7	-0.00330062	0.00249371	0.185642	-0.00818829	0.00158704	0.996705	0.991845	1.00159	0.853199
ebi-a-GCST90001672	ebi-a-GCST006572	CD39+ CD8br AC	Treg	MR Egger	7	-0.00190131	0.0050732	0.723197	-0.0118448	0.00804215	0.9981	0.988225	1.00807	0.999483
ebi-a-GCST90001672	ebi-a-GCST006572	CD39+ CD8br AC	Treg	Weighted median	7	-0.00212434	0.00247799	0.391288	-0.0069812	0.00273252	0.997878	0.993043	1.00274	0.803081
ebi-a-GCST90001672	ebi-a-GCST006572	CD39+ CD8br AC	Treg	Weighted mode	7	-0.00209979	0.00264919	0.458187	-0.00729221	0.00309262	0.997902	0.992734	1.0031	0.823529
ebi-a-GCST90001672	ebi-a-GCST006572	CD39+ CD8br AC	Treg	Simple mode	7	-0.00245992	0.00552089	0.671537	-0.0132809	0.00836102	0.997543	0.986807	1.0084	0.994757
ebi-a-GCST90001679	ebi-a-GCST006572	CD25++ CD8br %T cell	Treg	Inverse variance weighted	2	0.0113915	0.00778944	0.143624	-0.0038758	0.0266588	1.01146	0.996132	1.02702	0.853199
ebi-a-GCST90001686	ebi-a-GCST006572	CD28- CD8br %CD8br	Treg	Inverse variance weighted	2	-0.00533207	0.0154162	0.729437	-0.0355478	0.0248837	0.994682	0.965077	1.0252	0.949849
ebi-a-GCST90001687	ebi-a-GCST006572	CD28- CD8br AC	Treg	Inverse variance weighted	2	0.0234512	0.0342508	0.493538	-0.0436803	0.0905827	1.02373	0.95726	1.09481	0.92527
ebi-a-GCST90001688	ebi-a-GCST006572	CD28+ CD45RA+ CD8br %T cell	Treg	Inverse variance weighted	34	0.000515762	0.00041637	0.215453	-0.000300323	0.00133185	1.00052	0.9997	1.00133	0.853199
ebi-a-GCST90001688	ebi-a-GCST006572	CD28+ CD45RA+ CD8br %T cell	Treg	MR Egger	34	0.00043087	0.000886046	0.630079	-0.00130578	0.00216752	1.00043	0.998695	1.00217	0.999483
ebi-a-GCST90001688	ebi-a-GCST006572	CD28+ CD45RA+ CD8br %T cell	Treg	Weighted median	34	0.000970986	0.000669534	0.146991	-0.000341301	0.00228327	1.00097	0.999659	1.00229	0.803081
ebi-a-GCST90001688	ebi-a-GCST006572	CD28+ CD45RA+ CD8br %T cell	Treg	Weighted mode	34	0.00121453	0.000698403	0.0913555	-0.000154341	0.0025834	1.00122	0.999846	1.00259	0.823529
ebi-a-GCST90001688	ebi-a-GCST006572	CD28+ CD45RA+ CD8br %T cell	Treg	Simple mode	34	0.00129592	0.00111011	0.251425	-0.0008799	0.00347173	1.0013	0.99912	1.00348	0.994757
ebi-a-GCST90001690	ebi-a-GCST006572	CD28+ CD45RA+ CD8br AC	Treg	Inverse variance weighted	2	-0.0113378	0.0236545	0.63172	-0.0577006	0.0350251	0.988726	0.943932	1.03565	0.949849
ebi-a-GCST90001691	ebi-a-GCST006572	CD28+ CD45RA- CD8br %T cell	Treg	Inverse variance weighted	3	-0.00498164	0.0044933	0.267568	-0.0137885	0.00382523	0.995031	0.986306	1.00383	0.856191
ebi-a-GCST90001691	ebi-a-GCST006572	CD28+ CD45RA- CD8br %T cell	Treg	MR Egger	3	-0.0138197	0.00883819	0.362227	-0.0311425	0.00350318	0.986275	0.969337	1.00351	0.999483
ebi-a-GCST90001691	ebi-a-GCST006572	CD28+ CD45RA- CD8br %T cell	Treg	Weighted median	3	-0.00615511	0.00457441	0.178447	-0.015121	0.00281073	0.993864	0.984993	1.00281	0.803081
ebi-a-GCST90001691	ebi-a-GCST006572	CD28+ CD45RA- CD8br %T cell	Treg	Weighted mode	3	-0.00617372	0.00471929	0.320946	-0.0154235	0.00307608	0.993845	0.984695	1.00308	0.823529
ebi-a-GCST90001691	ebi-a-GCST006572	CD28+ CD45RA- CD8br %T cell	Treg	Simple mode	3	-0.00588949	0.0106194	0.634911	-0.0267036	0.0149246	0.994128	0.97365	1.01504	0.994757
ebi-a-GCST90001693	ebi-a-GCST006572	CD28+ CD45RA- CD8br AC	Treg	Inverse variance weighted	2	-0.00162833	0.00578226	0.778244	-0.0129616	0.00970489	0.998373	0.987122	1.00975	0.953289
ebi-a-GCST90001698	ebi-a-GCST006572	CD45RA+ CD28- CD8br AC	Treg	Inverse variance weighted (multiplicative random effects)	413	-1.20086e-06	1.10355e-06	0.276515	-3.36382e-06	9.62093e-07	0.999999	0.999997	1	0.856554
ebi-a-GCST90001698	ebi-a-GCST006572	CD45RA+ CD28- CD8br AC	Treg	MR Egger	413	-2.04452e-06	1.54333e-06	0.18599	-5.06945e-06	9.80397e-07	0.999998	0.999995	1	0.999483
ebi-a-GCST90001698	ebi-a-GCST006572	CD45RA+ CD28- CD8br AC	Treg	Weighted median	413	-5.16613e-08	1.88936e-06	0.978186	-3.75481e-06	3.65148e-06	1	0.999996	1	0.989274
ebi-a-GCST90001698	ebi-a-GCST006572	CD45RA+ CD28- CD8br AC	Treg	Weighted mode	413	-4.24369e-07	1.67643e-06	0.800287	-3.71017e-06	2.86143e-06	1	0.999996	1	0.891548
ebi-a-GCST90001698	ebi-a-GCST006572	CD45RA+ CD28- CD8br AC	Treg	Simple mode	413	-4.24369e-07	3.41516e-06	0.90117	-7.11808e-06	6.26934e-06	1	0.999993	1.00001	0.994757
ebi-a-GCST90001702	ebi-a-GCST006572	BAFF-R on CD24+ CD27+	B cell	Inverse variance weighted	9	0.000206914	0.00309242	0.946653	-0.00585423	0.00626806	1.00021	0.994163	1.00629	0.975643
ebi-a-GCST90001702	ebi-a-GCST006572	BAFF-R on CD24+ CD27+	B cell	MR Egger	9	0.00168862	0.00551385	0.768322	-0.00911853	0.0124958	1.00169	0.990923	1.01257	0.999483
ebi-a-GCST90001702	ebi-a-GCST006572	BAFF-R on CD24+ CD27+	B cell	Weighted median	9	0.00207947	0.00320818	0.51687	-0.00420857	0.00836751	1.00208	0.9958	1.0084	0.803081
ebi-a-GCST90001702	ebi-a-GCST006572	BAFF-R on CD24+ CD27+	B cell	Weighted mode	9	0.00187102	0.00325657	0.581396	-0.00451185	0.00825389	1.00187	0.995498	1.00829	0.823529
ebi-a-GCST90001702	ebi-a-GCST006572	BAFF-R on CD24+ CD27+	B cell	Simple mode	9	0.00121158	0.00783138	0.880883	-0.0141379	0.0165611	1.00121	0.985962	1.0167	0.994757
ebi-a-GCST90001703	ebi-a-GCST006572	BAFF-R on IgD+ CD24+	B cell	Inverse variance weighted	8	0.000249607	0.00330619	0.939819	-0.00623052	0.00672974	1.00025	0.993789	1.00675	0.975643
ebi-a-GCST90001703	ebi-a-GCST006572	BAFF-R on IgD+ CD24+	B cell	MR Egger	8	0.00183528	0.00593148	0.767471	-0.00979043	0.013461	1.00184	0.990257	1.01355	0.999483
ebi-a-GCST90001703	ebi-a-GCST006572	BAFF-R on IgD+ CD24+	B cell	Weighted median	8	0.00202519	0.00319921	0.526715	-0.00424527	0.00829565	1.00203	0.995764	1.00833	0.803081
ebi-a-GCST90001703	ebi-a-GCST006572	BAFF-R on IgD+ CD24+	B cell	Weighted mode	8	0.0018207	0.00349977	0.618944	-0.00503885	0.00868025	1.00182	0.994974	1.00872	0.823529
ebi-a-GCST90001703	ebi-a-GCST006572	BAFF-R on IgD+ CD24+	B cell	Simple mode	8	0.00120981	0.00737249	0.874292	-0.0132403	0.0156599	1.00121	0.986847	1.01578	0.994757
ebi-a-GCST90001704	ebi-a-GCST006572	BAFF-R on IgD+ CD24-	B cell	Inverse variance weighted	9	0.00451915	0.00397624	0.255731	-0.00327429	0.0123126	1.00453	0.996731	1.01239	0.853199
ebi-a-GCST90001704	ebi-a-GCST006572	BAFF-R on IgD+ CD24-	B cell	MR Egger	9	0.000404315	0.0061205	0.949178	-0.0115919	0.0124005	1.0004	0.988475	1.01248	0.999483
ebi-a-GCST90001704	ebi-a-GCST006572	BAFF-R on IgD+ CD24-	B cell	Weighted median	9	0.00291758	0.00331266	0.378462	-0.00357524	0.0094104	1.00292	0.996431	1.00945	0.803081
ebi-a-GCST90001704	ebi-a-GCST006572	BAFF-R on IgD+ CD24-	B cell	Weighted mode	9	0.00249136	0.00355939	0.503806	-0.00448504	0.00946776	1.00249	0.995525	1.00951	0.823529
ebi-a-GCST90001704	ebi-a-GCST006572	BAFF-R on IgD+ CD24-	B cell	Simple mode	9	0.00110817	0.00847929	0.899246	-0.0155112	0.0177276	1.00111	0.984608	1.01789	0.994757
ebi-a-GCST90001705	ebi-a-GCST006572	BAFF-R on IgD+ CD38-	B cell	Inverse variance weighted	8	0.00340411	0.00388739	0.381205	-0.00421518	0.0110234	1.00341	0.995794	1.01108	0.923529
ebi-a-GCST90001705	ebi-a-GCST006572	BAFF-R on IgD+ CD38-	B cell	MR Egger	8	0.00543032	0.0086784	0.554533	-0.0115793	0.02244	1.00545	0.988487	1.02269	0.999483
ebi-a-GCST90001705	ebi-a-GCST006572	BAFF-R on IgD+ CD38-	B cell	Weighted median	8	0.00264412	0.00338403	0.434596	-0.00398858	0.00927682	1.00265	0.996019	1.00932	0.803081
ebi-a-GCST90001705	ebi-a-GCST006572	BAFF-R on IgD+ CD38-	B cell	Weighted mode	8	0.00232397	0.00364963	0.544528	-0.0048293	0.00947724	1.00233	0.995182	1.00952	0.823529
ebi-a-GCST90001705	ebi-a-GCST006572	BAFF-R on IgD+ CD38-	B cell	Simple mode	8	0.00120697	0.00836841	0.889384	-0.0151951	0.0176091	1.00121	0.98492	1.01777	0.994757
ebi-a-GCST90001706	ebi-a-GCST006572	BAFF-R on IgD+ CD38- naive	B cell	Inverse variance weighted	7	0.00352173	0.00406254	0.386009	-0.00444086	0.0114843	1.00353	0.995569	1.01155	0.923529
ebi-a-GCST90001706	ebi-a-GCST006572	BAFF-R on IgD+ CD38- naive	B cell	MR Egger	7	0.00484404	0.00971749	0.639292	-0.0142023	0.0238903	1.00486	0.985898	1.02418	0.999483
ebi-a-GCST90001706	ebi-a-GCST006572	BAFF-R on IgD+ CD38- naive	B cell	Weighted median	7	0.00268295	0.00314563	0.393707	-0.00348248	0.00884838	1.00269	0.996524	1.00889	0.803081
ebi-a-GCST90001706	ebi-a-GCST006572	BAFF-R on IgD+ CD38- naive	B cell	Weighted mode	7	0.00243402	0.00346143	0.508294	-0.00435038	0.00921841	1.00244	0.995659	1.00926	0.823529
ebi-a-GCST90001706	ebi-a-GCST006572	BAFF-R on IgD+ CD38- naive	B cell	Simple mode	7	0.00127294	0.00742052	0.869436	-0.0132713	0.0158172	1.00127	0.986816	1.01594	0.994757
ebi-a-GCST90001707	ebi-a-GCST006572	BAFF-R on IgD+ CD38- unsw mem	B cell	Inverse variance weighted	5	0.0010791	0.00325876	0.740539	-0.00530806	0.00746626	1.00108	0.994706	1.00749	0.949849
ebi-a-GCST90001707	ebi-a-GCST006572	BAFF-R on IgD+ CD38- unsw mem	B cell	MR Egger	5	0.00723795	0.00818402	0.441613	-0.00880273	0.0232786	1.00726	0.991236	1.02355	0.999483
ebi-a-GCST90001707	ebi-a-GCST006572	BAFF-R on IgD+ CD38- unsw mem	B cell	Weighted median	5	0.0021773	0.00343735	0.526457	-0.00455991	0.00891451	1.00218	0.99545	1.00895	0.803081
ebi-a-GCST90001707	ebi-a-GCST006572	BAFF-R on IgD+ CD38- unsw mem	B cell	Weighted mode	5	0.00222883	0.00346878	0.5555	-0.00456998	0.00902763	1.00223	0.99544	1.00907	0.823529
ebi-a-GCST90001707	ebi-a-GCST006572	BAFF-R on IgD+ CD38- unsw mem	B cell	Simple mode	5	0.00250695	0.00824961	0.776366	-0.0136623	0.0186762	1.00251	0.986431	1.01885	0.994757
ebi-a-GCST90001709	ebi-a-GCST006572	BAFF-R on IgD+ CD38dim	B cell	Inverse variance weighted	9	0.00426198	0.0040119	0.288084	-0.00360135	0.0121253	1.00427	0.996405	1.0122	0.856554
ebi-a-GCST90001709	ebi-a-GCST006572	BAFF-R on IgD+ CD38dim	B cell	MR Egger	9	8.77238e-05	0.0061371	0.988994	-0.011941	0.0121164	1.00009	0.98813	1.01219	0.999483
ebi-a-GCST90001709	ebi-a-GCST006572	BAFF-R on IgD+ CD38dim	B cell	Weighted median	9	0.00271737	0.00320886	0.397088	-0.003572	0.00900673	1.00272	0.996434	1.00905	0.803081
ebi-a-GCST90001709	ebi-a-GCST006572	BAFF-R on IgD+ CD38dim	B cell	Weighted mode	9	0.00221019	0.00348398	0.543538	-0.00461841	0.00903879	1.00221	0.995392	1.00908	0.823529
ebi-a-GCST90001709	ebi-a-GCST006572	BAFF-R on IgD+ CD38dim	B cell	Simple mode	9	0.00056399	0.00950454	0.954138	-0.0180649	0.0191929	1.00056	0.982097	1.01938	0.994757
ebi-a-GCST90001715	ebi-a-GCST006572	BAFF-R on memory B cell	B cell	Inverse variance weighted	9	0.000209724	0.00309232	0.945928	-0.00585122	0.00627067	1.00021	0.994166	1.00629	0.975643
ebi-a-GCST90001715	ebi-a-GCST006572	BAFF-R on memory B cell	B cell	MR Egger	9	0.00181388	0.00550212	0.751296	-0.00897029	0.012598	1.00182	0.99107	1.01268	0.999483
ebi-a-GCST90001715	ebi-a-GCST006572	BAFF-R on memory B cell	B cell	Weighted median	9	0.00204378	0.00333608	0.540123	-0.00449494	0.0085825	1.00205	0.995515	1.00862	0.803081
ebi-a-GCST90001715	ebi-a-GCST006572	BAFF-R on memory B cell	B cell	Weighted mode	9	0.00186556	0.00347764	0.606243	-0.00495062	0.00868173	1.00187	0.995062	1.00872	0.823529
ebi-a-GCST90001715	ebi-a-GCST006572	BAFF-R on memory B cell	B cell	Simple mode	9	0.00155224	0.00749063	0.841012	-0.0131294	0.0162339	1.00155	0.986956	1.01637	0.994757
ebi-a-GCST90001716	ebi-a-GCST006572	BAFF-R on naive-mature B cell	B cell	Inverse variance weighted	9	0.0044924	0.00401391	0.263051	-0.00337486	0.0123597	1.0045	0.996631	1.01244	0.854917
ebi-a-GCST90001716	ebi-a-GCST006572	BAFF-R on naive-mature B cell	B cell	MR Egger	9	0.000391754	0.0062427	0.951717	-0.0118439	0.0126274	1.00039	0.988226	1.01271	0.999483
ebi-a-GCST90001716	ebi-a-GCST006572	BAFF-R on naive-mature B cell	B cell	Weighted median	9	0.0029464	0.00334623	0.37858	-0.0036122	0.00950501	1.00295	0.996394	1.00955	0.803081
ebi-a-GCST90001716	ebi-a-GCST006572	BAFF-R on naive-mature B cell	B cell	Weighted mode	9	0.0025597	0.00365075	0.503094	-0.00459576	0.00971516	1.00256	0.995415	1.00976	0.823529
ebi-a-GCST90001716	ebi-a-GCST006572	BAFF-R on naive-mature B cell	B cell	Simple mode	9	0.00119229	0.00905233	0.898465	-0.0165503	0.0189349	1.00119	0.983586	1.01912	0.994757
ebi-a-GCST90001717	ebi-a-GCST006572	BAFF-R on unsw mem	B cell	Inverse variance weighted	9	0.000216218	0.00308889	0.944195	-0.00583801	0.00627045	1.00022	0.994179	1.00629	0.975643
ebi-a-GCST90001717	ebi-a-GCST006572	BAFF-R on unsw mem	B cell	MR Egger	9	0.00181179	0.00547149	0.750237	-0.00891234	0.0125359	1.00181	0.991127	1.01261	0.999483
ebi-a-GCST90001717	ebi-a-GCST006572	BAFF-R on unsw mem	B cell	Weighted median	9	0.00203712	0.00310193	0.511358	-0.00404267	0.0081169	1.00204	0.995965	1.00815	0.803081
ebi-a-GCST90001717	ebi-a-GCST006572	BAFF-R on unsw mem	B cell	Weighted mode	9	0.00191042	0.00323741	0.571406	-0.0044349	0.00825574	1.00191	0.995575	1.00829	0.823529
ebi-a-GCST90001717	ebi-a-GCST006572	BAFF-R on unsw mem	B cell	Simple mode	9	0.00159448	0.00737152	0.834166	-0.0128537	0.0160427	1.0016	0.987229	1.01617	0.994757
ebi-a-GCST90001719	ebi-a-GCST006572	BAFF-R on IgD+	B cell	Inverse variance weighted	9	0.00422705	0.00403408	0.294716	-0.00367976	0.0121339	1.00424	0.996327	1.01221	0.860584
ebi-a-GCST90001719	ebi-a-GCST006572	BAFF-R on IgD+	B cell	MR Egger	9	4.11466e-06	0.00612944	0.999483	-0.0120096	0.0120178	1	0.988062	1.01209	0.999483
ebi-a-GCST90001719	ebi-a-GCST006572	BAFF-R on IgD+	B cell	Weighted median	9	0.00270966	0.00324795	0.404131	-0.00365633	0.00907565	1.00271	0.99635	1.00912	0.803081
ebi-a-GCST90001719	ebi-a-GCST006572	BAFF-R on IgD+	B cell	Weighted mode	9	0.00212365	0.00344246	0.554447	-0.00462356	0.00887086	1.00213	0.995387	1.00891	0.823529
ebi-a-GCST90001719	ebi-a-GCST006572	BAFF-R on IgD+	B cell	Simple mode	9	0.000937676	0.00941132	0.923087	-0.0175085	0.0193839	1.00094	0.982644	1.01957	0.994757
ebi-a-GCST90001720	ebi-a-GCST006572	BAFF-R on transitional	B cell	Inverse variance weighted	7	0.00375178	0.0045124	0.405726	-0.00509251	0.0125961	1.00376	0.99492	1.01268	0.923529
ebi-a-GCST90001720	ebi-a-GCST006572	BAFF-R on transitional	B cell	MR Egger	7	0.00522768	0.0104599	0.638441	-0.0152737	0.0257291	1.00524	0.984842	1.02606	0.999483
ebi-a-GCST90001720	ebi-a-GCST006572	BAFF-R on transitional	B cell	Weighted median	7	0.00279037	0.00368007	0.448308	-0.00442257	0.0100033	1.00279	0.995587	1.01005	0.803081
ebi-a-GCST90001720	ebi-a-GCST006572	BAFF-R on transitional	B cell	Weighted mode	7	0.00232193	0.00384587	0.568121	-0.00521599	0.00985984	1.00232	0.994798	1.00991	0.823529
ebi-a-GCST90001720	ebi-a-GCST006572	BAFF-R on transitional	B cell	Simple mode	7	0.0014572	0.00780087	0.857974	-0.0138325	0.0167469	1.00146	0.986263	1.01689	0.994757
ebi-a-GCST90001724	ebi-a-GCST006572	CD19 on IgD+ CD24+	B cell	Inverse variance weighted	2	0.0159831	0.0213013	0.453052	-0.0257674	0.0577336	1.01611	0.974562	1.05943	0.923529
ebi-a-GCST90001725	ebi-a-GCST006572	CD19 on IgD+ CD24-	B cell	Inverse variance weighted	3	0.0155928	0.0138046	0.258672	-0.0114643	0.0426499	1.01572	0.988601	1.04357	0.853199
ebi-a-GCST90001725	ebi-a-GCST006572	CD19 on IgD+ CD24-	B cell	MR Egger	3	0.0225031	0.0638787	0.784374	-0.102699	0.147705	1.02276	0.902399	1.15917	0.999483
ebi-a-GCST90001725	ebi-a-GCST006572	CD19 on IgD+ CD24-	B cell	Weighted median	3	0.0166673	0.0164588	0.311217	-0.0155918	0.0489265	1.01681	0.984529	1.05014	0.803081
ebi-a-GCST90001725	ebi-a-GCST006572	CD19 on IgD+ CD24-	B cell	Weighted mode	3	0.0231564	0.0223057	0.408248	-0.0205628	0.0668757	1.02343	0.979647	1.06916	0.823529
ebi-a-GCST90001725	ebi-a-GCST006572	CD19 on IgD+ CD24-	B cell	Simple mode	3	0.0152105	0.0222553	0.564874	-0.0284099	0.058831	1.01533	0.97199	1.0606	0.994757
ebi-a-GCST90001735	ebi-a-GCST006572	CD19 on IgD- CD38dim	B cell	Inverse variance weighted	2	0.00583169	0.014908	0.695665	-0.0233879	0.0350513	1.00585	0.976883	1.03567	0.949849
ebi-a-GCST90001737	ebi-a-GCST006572	CD19 on naive-mature B cell	B cell	Inverse variance weighted	2	0.0276307	0.0213339	0.195268	-0.0141838	0.0694452	1.02802	0.985916	1.07191	0.853199
ebi-a-GCST90001741	ebi-a-GCST006572	CD19 on IgD+	B cell	Inverse variance weighted	2	0.0169189	0.0240906	0.48249	-0.0302987	0.0641366	1.01706	0.970156	1.06624	0.92527
ebi-a-GCST90001746	ebi-a-GCST006572	CD20 on IgD+ CD24+	B cell	Inverse variance weighted	2	-0.0104506	0.0132598	0.430612	-0.0364398	0.0155385	0.989604	0.964216	1.01566	0.923529
ebi-a-GCST90001755	ebi-a-GCST006572	CD20 on IgD- CD38-	B cell	Inverse variance weighted	3	-0.00406732	0.0105734	0.700478	-0.0247911	0.0166565	0.995941	0.975514	1.0168	0.949849
ebi-a-GCST90001755	ebi-a-GCST006572	CD20 on IgD- CD38-	B cell	MR Egger	3	-0.0512732	0.367533	0.911757	-0.771638	0.669092	0.950019	0.462255	1.95246	0.999483
ebi-a-GCST90001755	ebi-a-GCST006572	CD20 on IgD- CD38-	B cell	Weighted median	3	-0.00553149	0.0117056	0.636533	-0.0284744	0.0174114	0.994484	0.971927	1.01756	0.821254
ebi-a-GCST90001755	ebi-a-GCST006572	CD20 on IgD- CD38-	B cell	Weighted mode	3	-0.00775571	0.0120662	0.58623	-0.0314055	0.015894	0.992274	0.969083	1.01602	0.823529
ebi-a-GCST90001755	ebi-a-GCST006572	CD20 on IgD- CD38-	B cell	Simple mode	3	-0.00191927	0.015578	0.91321	-0.0324522	0.0286137	0.998083	0.968069	1.02903	0.994757
ebi-a-GCST90001758	ebi-a-GCST006572	CD20 on memory B cell	B cell	Inverse variance weighted	3	-0.00569231	0.00939972	0.544792	-0.0241158	0.0127311	0.994324	0.976173	1.01281	0.92527
ebi-a-GCST90001758	ebi-a-GCST006572	CD20 on memory B cell	B cell	MR Egger	3	-0.0190096	0.128723	0.90666	-0.271307	0.233288	0.98117	0.762382	1.26274	0.999483
ebi-a-GCST90001758	ebi-a-GCST006572	CD20 on memory B cell	B cell	Weighted median	3	-0.00622862	0.0103302	0.546541	-0.0264758	0.0140186	0.993791	0.973872	1.01412	0.803098
ebi-a-GCST90001758	ebi-a-GCST006572	CD20 on memory B cell	B cell	Weighted mode	3	-0.00859676	0.0115474	0.534177	-0.0312296	0.0140361	0.99144	0.969253	1.01414	0.823529
ebi-a-GCST90001758	ebi-a-GCST006572	CD20 on memory B cell	B cell	Simple mode	3	-0.00299062	0.0123142	0.83075	-0.0271264	0.0211452	0.997014	0.973238	1.02137	0.994757
ebi-a-GCST90001762	ebi-a-GCST006572	CD20 on IgD+	B cell	Inverse variance weighted (multiplicative random effects)	4	-0.00257027	0.0143238	0.857592	-0.030645	0.0255044	0.997433	0.96982	1.02583	0.973921
ebi-a-GCST90001762	ebi-a-GCST006572	CD20 on IgD+	B cell	MR Egger	4	-0.06757	0.122541	0.636732	-0.30775	0.17261	0.934662	0.735099	1.1884	0.999483
ebi-a-GCST90001762	ebi-a-GCST006572	CD20 on IgD+	B cell	Weighted median	4	-0.0100305	0.0113387	0.37636	-0.0322543	0.0121934	0.99002	0.96826	1.01227	0.803081
ebi-a-GCST90001762	ebi-a-GCST006572	CD20 on IgD+	B cell	Weighted mode	4	-0.0191295	0.0147083	0.284289	-0.0479577	0.00969876	0.981052	0.953174	1.00975	0.823529
ebi-a-GCST90001762	ebi-a-GCST006572	CD20 on IgD+	B cell	Simple mode	4	-0.0144825	0.023475	0.580938	-0.0604935	0.0315285	0.985622	0.9413	1.03203	0.994757
ebi-a-GCST90001763	ebi-a-GCST006572	CD20 on transitional	B cell	Inverse variance weighted	2	-0.0101423	0.0182727	0.578859	-0.0459567	0.0256722	0.989909	0.955083	1.026	0.944454
ebi-a-GCST90001765	ebi-a-GCST006572	CD24 on IgD+ CD24+	B cell	Inverse variance weighted	2	0.00587502	0.0068846	0.393462	-0.0076188	0.0193688	1.00589	0.99241	1.01956	0.923529
ebi-a-GCST90001766	ebi-a-GCST006572	CD24 on IgD+ CD38-	B cell	Inverse variance weighted	2	0.00863372	0.0108949	0.428095	-0.0127203	0.0299877	1.00867	0.98736	1.03044	0.923529
ebi-a-GCST90001767	ebi-a-GCST006572	CD24 on IgD+ CD38- unsw mem	B cell	Inverse variance weighted	2	0.0050439	0.00603427	0.403225	-0.00678328	0.0168711	1.00506	0.99324	1.01701	0.923529
ebi-a-GCST90001768	ebi-a-GCST006572	CD24 on IgD+ CD38br	B cell	Inverse variance weighted	2	-0.00136507	0.0181056	0.9399	-0.036852	0.0341218	0.998636	0.963819	1.03471	0.975643
ebi-a-GCST90001769	ebi-a-GCST006572	CD24 on IgD- CD38-	B cell	Inverse variance weighted	2	0.00683983	0.00874764	0.43427	-0.0103055	0.0239852	1.00686	0.989747	1.02428	0.923529
ebi-a-GCST90001771	ebi-a-GCST006572	CD24 on memory B cell	B cell	Inverse variance weighted	2	0.00320617	0.00725596	0.658585	-0.0110155	0.0174278	1.00321	0.989045	1.01758	0.949849
ebi-a-GCST90001772	ebi-a-GCST006572	CD24 on unsw mem	B cell	Inverse variance weighted	2	0.00631288	0.00746568	0.397783	-0.00831985	0.0209456	1.00633	0.991715	1.02117	0.923529
ebi-a-GCST90001773	ebi-a-GCST006572	CD24 on sw mem	B cell	Inverse variance weighted	2	0.00334948	0.00756172	0.6578	-0.0114715	0.0181704	1.00336	0.988594	1.01834	0.949849
ebi-a-GCST90001780	ebi-a-GCST006572	CD25 on IgD+ CD38-	B cell	Inverse variance weighted	2	-0.0161212	0.0349121	0.64425	-0.0845489	0.0523066	0.984008	0.918927	1.0537	0.949849
ebi-a-GCST90001781	ebi-a-GCST006572	CD25 on IgD+ CD38- naive	B cell	Inverse variance weighted	2	-0.0159439	0.0275154	0.562284	-0.0698741	0.0379863	0.984183	0.932511	1.03872	0.932512
ebi-a-GCST90001783	ebi-a-GCST006572	CD25 on IgD+ CD38br	B cell	Inverse variance weighted	2	-0.0225861	0.0359237	0.529529	-0.0929966	0.0478244	0.977667	0.911197	1.04899	0.92527
ebi-a-GCST90001785	ebi-a-GCST006572	CD25 on IgD- CD24-	B cell	Inverse variance weighted	2	0.00327913	0.0151158	0.82826	-0.0263479	0.0329061	1.00328	0.973996	1.03345	0.970095
ebi-a-GCST90001786	ebi-a-GCST006572	CD25 on IgD- CD27-	B cell	Inverse variance weighted	2	0.0377051	0.0188158	0.0450801	0.000826132	0.0745841	1.03842	1.00083	1.07744	0.726691
ebi-a-GCST90001794	ebi-a-GCST006572	CD25 on IgD+	B cell	Inverse variance weighted	2	0.00539441	0.0106657	0.613016	-0.0155103	0.0262992	1.00541	0.984609	1.02665	0.949849
ebi-a-GCST90001798	ebi-a-GCST006572	CD27 on CD24+ CD27+	B cell	Inverse variance weighted	7	-0.00345608	0.00811904	0.670344	-0.0193694	0.0124572	0.99655	0.980817	1.01254	0.949849
ebi-a-GCST90001798	ebi-a-GCST006572	CD27 on CD24+ CD27+	B cell	MR Egger	7	-0.0240487	0.0150926	0.171949	-0.0536302	0.00553278	0.976238	0.947783	1.00555	0.999483
ebi-a-GCST90001798	ebi-a-GCST006572	CD27 on CD24+ CD27+	B cell	Weighted median	7	-0.00653634	0.00811121	0.420335	-0.0224343	0.00936163	0.993485	0.977815	1.00941	0.803081
ebi-a-GCST90001798	ebi-a-GCST006572	CD27 on CD24+ CD27+	B cell	Weighted mode	7	-0.00797421	0.00954788	0.435603	-0.0266881	0.0107396	0.992057	0.973665	1.0108	0.823529
ebi-a-GCST90001798	ebi-a-GCST006572	CD27 on CD24+ CD27+	B cell	Simple mode	7	-0.00797421	0.011318	0.507495	-0.0301575	0.014209	0.992057	0.970293	1.01431	0.994757
ebi-a-GCST90001800	ebi-a-GCST006572	CD27 on IgD+ CD24+	B cell	Inverse variance weighted (multiplicative random effects)	6	-0.0139547	0.00839691	0.0965351	-0.0304127	0.00250322	0.986142	0.970045	1.00251	0.853199
ebi-a-GCST90001800	ebi-a-GCST006572	CD27 on IgD+ CD24+	B cell	MR Egger	6	-0.0298666	0.020656	0.221734	-0.0703524	0.0106192	0.970575	0.932065	1.01068	0.999483
ebi-a-GCST90001800	ebi-a-GCST006572	CD27 on IgD+ CD24+	B cell	Weighted median	6	-0.019099	0.00615991	0.00193167	-0.0311725	-0.00702563	0.981082	0.969308	0.992999	0.106763
ebi-a-GCST90001800	ebi-a-GCST006572	CD27 on IgD+ CD24+	B cell	Weighted mode	6	-0.0204203	0.00592633	0.0183226	-0.0320359	-0.00880469	0.979787	0.968472	0.991234	0.823529
ebi-a-GCST90001800	ebi-a-GCST006572	CD27 on IgD+ CD24+	B cell	Simple mode	6	-0.0152618	0.00971897	0.17714	-0.034311	0.00378738	0.984854	0.966271	1.00379	0.994757
ebi-a-GCST90001801	ebi-a-GCST006572	CD27 on IgD+ CD38- unsw mem	B cell	Inverse variance weighted	5	-0.0137468	0.00490115	0.0050345	-0.0233531	-0.00414058	0.986347	0.976917	0.995868	0.253613
ebi-a-GCST90001801	ebi-a-GCST006572	CD27 on IgD+ CD38- unsw mem	B cell	MR Egger	5	-0.0237452	0.0149447	0.210302	-0.0530367	0.00554639	0.976535	0.948345	1.00556	0.999483
ebi-a-GCST90001801	ebi-a-GCST006572	CD27 on IgD+ CD38- unsw mem	B cell	Weighted median	5	-0.0153916	0.00514218	0.00276074	-0.0254702	-0.00531288	0.984726	0.974851	0.994701	0.106763
ebi-a-GCST90001801	ebi-a-GCST006572	CD27 on IgD+ CD38- unsw mem	B cell	Weighted mode	5	-0.018868	0.00500374	0.0195912	-0.0286753	-0.00906068	0.981309	0.971732	0.99098	0.823529
ebi-a-GCST90001801	ebi-a-GCST006572	CD27 on IgD+ CD38- unsw mem	B cell	Simple mode	5	-0.0168869	0.00939078	0.146539	-0.0352928	0.00151908	0.983255	0.965323	1.00152	0.994757
ebi-a-GCST90001802	ebi-a-GCST006572	CD27 on IgD- CD38-	B cell	Inverse variance weighted	5	-0.0125453	0.009097	0.167877	-0.0303754	0.00528484	0.987533	0.970081	1.0053	0.853199
ebi-a-GCST90001802	ebi-a-GCST006572	CD27 on IgD- CD38-	B cell	MR Egger	5	-0.0337623	0.0218866	0.220603	-0.07666	0.00913539	0.966801	0.926205	1.00918	0.999483
ebi-a-GCST90001802	ebi-a-GCST006572	CD27 on IgD- CD38-	B cell	Weighted median	5	-0.0114804	0.0100132	0.251578	-0.0311063	0.00814552	0.988585	0.969373	1.00818	0.803081
ebi-a-GCST90001802	ebi-a-GCST006572	CD27 on IgD- CD38-	B cell	Weighted mode	5	-0.00987564	0.013957	0.518257	-0.0372314	0.0174801	0.990173	0.963453	1.01763	0.823529
ebi-a-GCST90001802	ebi-a-GCST006572	CD27 on IgD- CD38-	B cell	Simple mode	5	-0.0242936	0.0164429	0.213618	-0.0565217	0.00793458	0.975999	0.945046	1.00797	0.994757
ebi-a-GCST90001803	ebi-a-GCST006572	CD27 on IgD- CD38br	B cell	Inverse variance weighted	2	-0.0289591	0.040453	0.474072	-0.108247	0.0503288	0.971456	0.897406	1.05162	0.92527
ebi-a-GCST90001804	ebi-a-GCST006572	CD27 on IgD- CD38dim	B cell	Inverse variance weighted (multiplicative random effects)	7	-0.0102231	0.00828767	0.217377	-0.026467	0.00602072	0.989829	0.97388	1.00604	0.853199
ebi-a-GCST90001804	ebi-a-GCST006572	CD27 on IgD- CD38dim	B cell	MR Egger	7	-0.0298555	0.0135651	0.0790042	-0.0564431	-0.00326785	0.970586	0.94512	0.996737	0.999483
ebi-a-GCST90001804	ebi-a-GCST006572	CD27 on IgD- CD38dim	B cell	Weighted median	7	-0.0172934	0.00493753	0.000461031	-0.0269709	-0.0076158	0.982855	0.97339	0.992413	0.0585509
ebi-a-GCST90001804	ebi-a-GCST006572	CD27 on IgD- CD38dim	B cell	Weighted mode	7	-0.0181099	0.00515032	0.0125753	-0.0282046	-0.0080153	0.982053	0.972189	0.992017	0.823529
ebi-a-GCST90001804	ebi-a-GCST006572	CD27 on IgD- CD38dim	B cell	Simple mode	7	-0.0203673	0.0100876	0.0900187	-0.040139	-0.00059568	0.979839	0.960656	0.999404	0.994757
ebi-a-GCST90001805	ebi-a-GCST006572	CD27 on memory B cell	B cell	Inverse variance weighted	7	-0.0155954	0.00483467	0.00125641	-0.0250714	-0.0061195	0.984526	0.97524	0.993899	0.11187
ebi-a-GCST90001805	ebi-a-GCST006572	CD27 on memory B cell	B cell	MR Egger	7	-0.032838	0.0135449	0.0597931	-0.059386	-0.00629005	0.967695	0.942343	0.99373	0.999483
ebi-a-GCST90001805	ebi-a-GCST006572	CD27 on memory B cell	B cell	Weighted median	7	-0.0181514	0.00610399	0.00294228	-0.0301153	-0.00618764	0.982012	0.970334	0.993831	0.106763
ebi-a-GCST90001805	ebi-a-GCST006572	CD27 on memory B cell	B cell	Weighted mode	7	-0.0217849	0.00628051	0.0133256	-0.0340947	-0.00947513	0.978451	0.96648	0.99057	0.823529
ebi-a-GCST90001805	ebi-a-GCST006572	CD27 on memory B cell	B cell	Simple mode	7	-0.000247218	0.0120504	0.984297	-0.0238659	0.0233715	0.999753	0.976417	1.02365	0.994757
ebi-a-GCST90001808	ebi-a-GCST006572	CD27 on sw mem	B cell	Inverse variance weighted	7	-0.00407706	0.00631781	0.518714	-0.01646	0.00830585	0.995931	0.983675	1.00834	0.92527
ebi-a-GCST90001808	ebi-a-GCST006572	CD27 on sw mem	B cell	MR Egger	7	-0.0228394	0.0150838	0.190406	-0.0524036	0.00672481	0.977419	0.948946	1.00675	0.999483
ebi-a-GCST90001808	ebi-a-GCST006572	CD27 on sw mem	B cell	Weighted median	7	-0.00412615	0.00799216	0.605663	-0.0197908	0.0115385	0.995882	0.980404	1.01161	0.817624
ebi-a-GCST90001808	ebi-a-GCST006572	CD27 on sw mem	B cell	Weighted mode	7	-0.00413038	0.0096469	0.68348	-0.0230383	0.0147775	0.995878	0.977225	1.01489	0.829242
ebi-a-GCST90001808	ebi-a-GCST006572	CD27 on sw mem	B cell	Simple mode	7	-0.00259615	0.0120767	0.83691	-0.0262666	0.0210743	0.997407	0.974075	1.0213	0.994757
ebi-a-GCST90001811	ebi-a-GCST006572	CD38 on IgD+ CD24-	B cell	Inverse variance weighted	2	-0.016128	0.0104008	0.120983	-0.0365135	0.00425743	0.984001	0.964145	1.00427	0.853199
ebi-a-GCST90001812	ebi-a-GCST006572	CD38 on IgD+ CD38br	B cell	Inverse variance weighted	2	-0.0306471	0.0118836	0.00991051	-0.0539391	-0.00735521	0.969818	0.94749	0.992672	0.399394
ebi-a-GCST90001813	ebi-a-GCST006572	CD38 on IgD+ CD38dim	B cell	Inverse variance weighted	4	-0.0156749	0.0065309	0.0163904	-0.0284754	-0.00287428	0.984447	0.971926	0.99713	0.471808
ebi-a-GCST90001813	ebi-a-GCST006572	CD38 on IgD+ CD38dim	B cell	MR Egger	4	-0.00614179	0.0193183	0.780667	-0.0440057	0.0317221	0.993877	0.956949	1.03223	0.999483
ebi-a-GCST90001813	ebi-a-GCST006572	CD38 on IgD+ CD38dim	B cell	Weighted median	4	-0.0141322	0.00805285	0.0792709	-0.0299158	0.00165138	0.985967	0.970527	1.00165	0.747286
ebi-a-GCST90001813	ebi-a-GCST006572	CD38 on IgD+ CD38dim	B cell	Weighted mode	4	-0.0129826	0.0104368	0.301869	-0.0334388	0.00747363	0.987101	0.967114	1.0075	0.823529
ebi-a-GCST90001813	ebi-a-GCST006572	CD38 on IgD+ CD38dim	B cell	Simple mode	4	-0.0104643	0.0116549	0.435432	-0.0333079	0.0123792	0.98959	0.967241	1.01246	0.994757
ebi-a-GCST90001819	ebi-a-GCST006572	CD38 on transitional	B cell	Inverse variance weighted	5	-0.0186961	0.0064887	0.00395994	-0.031414	-0.00597827	0.981478	0.969074	0.99404	0.253613
ebi-a-GCST90001819	ebi-a-GCST006572	CD38 on transitional	B cell	MR Egger	5	-0.00647117	0.00978853	0.555787	-0.0256567	0.0127144	0.99355	0.97467	1.0128	0.999483
ebi-a-GCST90001819	ebi-a-GCST006572	CD38 on transitional	B cell	Weighted median	5	-0.0166672	0.00804266	0.0382329	-0.0324308	-0.000903585	0.983471	0.968089	0.999097	0.606947
ebi-a-GCST90001819	ebi-a-GCST006572	CD38 on transitional	B cell	Weighted mode	5	-0.0156753	0.00998614	0.19157	-0.0352481	0.00389758	0.984447	0.965366	1.00391	0.823529
ebi-a-GCST90001819	ebi-a-GCST006572	CD38 on transitional	B cell	Simple mode	5	-0.0135729	0.0105363	0.267141	-0.034224	0.00707816	0.986519	0.966355	1.0071	0.994757
ebi-a-GCST90001824	ebi-a-GCST006572	IgD on IgD+ CD38br	B cell	Inverse variance weighted	2	-0.0140439	0.00932457	0.132036	-0.0323201	0.00423224	0.986054	0.968197	1.00424	0.853199
ebi-a-GCST90001826	ebi-a-GCST006572	IgD on unsw mem	B cell	Inverse variance weighted	2	0.00303127	0.0107422	0.777804	-0.0180235	0.024086	1.00304	0.982138	1.02438	0.953289
ebi-a-GCST90001828	ebi-a-GCST006572	IgD on transitional	B cell	Inverse variance weighted	3	-0.0136079	0.00962183	0.157282	-0.0324667	0.00525088	0.986484	0.968055	1.00526	0.853199
ebi-a-GCST90001828	ebi-a-GCST006572	IgD on transitional	B cell	MR Egger	3	-0.197645	0.371143	0.688481	-0.925085	0.529795	0.820661	0.396498	1.69858	0.999483
ebi-a-GCST90001828	ebi-a-GCST006572	IgD on transitional	B cell	Weighted median	3	-0.0136123	0.0105425	0.196638	-0.0342755	0.00705092	0.98648	0.966305	1.00708	0.803081
ebi-a-GCST90001828	ebi-a-GCST006572	IgD on transitional	B cell	Weighted mode	3	-0.0131484	0.0127986	0.412274	-0.0382336	0.0119369	0.986938	0.962488	1.01201	0.823529
ebi-a-GCST90001828	ebi-a-GCST006572	IgD on transitional	B cell	Simple mode	3	-0.0100925	0.012871	0.515087	-0.0353196	0.0151346	0.989958	0.965297	1.01525	0.994757
ebi-a-GCST90001832	ebi-a-GCST006572	CD62L on CD62L+ plasmacytoid DC	cDC	Inverse variance weighted	2	-0.00121083	0.00838391	0.885166	-0.0176433	0.0152216	0.99879	0.982511	1.01534	0.975643
ebi-a-GCST90001833	ebi-a-GCST006572	CD62L on CD62L+ DC	cDC	Inverse variance weighted	2	0.00886707	0.0115747	0.443633	-0.0138194	0.0315535	1.00891	0.986276	1.03206	0.923529
ebi-a-GCST90001834	ebi-a-GCST006572	CD62L on monocyte	cDC	Inverse variance weighted	2	0.0038624	0.00634559	0.54274	-0.00857495	0.0162998	1.00387	0.991462	1.01643	0.92527
ebi-a-GCST90001839	ebi-a-GCST006572	CD3 on EM CD8br	Maturation stages of T cell	Inverse variance weighted	3	-0.00861823	0.00953653	0.366151	-0.0273098	0.0100734	0.991419	0.97306	1.01012	0.923529
ebi-a-GCST90001839	ebi-a-GCST006572	CD3 on EM CD8br	Maturation stages of T cell	MR Egger	3	-0.0343599	0.03746	0.527463	-0.107781	0.0390617	0.966224	0.897824	1.03983	0.999483
ebi-a-GCST90001839	ebi-a-GCST006572	CD3 on EM CD8br	Maturation stages of T cell	Weighted median	3	-0.0129168	0.00704253	0.0666364	-0.0267202	0.000886524	0.987166	0.973634	1.00089	0.735898
ebi-a-GCST90001839	ebi-a-GCST006572	CD3 on EM CD8br	Maturation stages of T cell	Weighted mode	3	-0.0136655	0.00797112	0.228594	-0.0292889	0.00195788	0.986427	0.971136	1.00196	0.823529
ebi-a-GCST90001839	ebi-a-GCST006572	CD3 on EM CD8br	Maturation stages of T cell	Simple mode	3	-0.0125749	0.0107418	0.362345	-0.0336288	0.00847898	0.987504	0.96693	1.00852	0.994757
ebi-a-GCST90001840	ebi-a-GCST006572	CD3 on TD CD8br	Maturation stages of T cell	Inverse variance weighted	2	-0.0164722	0.0107771	0.126402	-0.0375953	0.00465093	0.983663	0.963103	1.00466	0.853199
ebi-a-GCST90001841	ebi-a-GCST006572	CD3 on CM CD4+	Maturation stages of T cell	Inverse variance weighted	3	-0.00370953	0.00602616	0.538178	-0.0155208	0.00810175	0.996297	0.984599	1.00813	0.92527
ebi-a-GCST90001841	ebi-a-GCST006572	CD3 on CM CD4+	Maturation stages of T cell	MR Egger	3	-0.00562954	0.0381321	0.906688	-0.0803685	0.0691094	0.994386	0.922776	1.07155	0.999483
ebi-a-GCST90001841	ebi-a-GCST006572	CD3 on CM CD4+	Maturation stages of T cell	Weighted median	3	-0.00530565	0.00467079	0.255989	-0.0144604	0.00384909	0.994708	0.985644	1.00386	0.803081
ebi-a-GCST90001841	ebi-a-GCST006572	CD3 on CM CD4+	Maturation stages of T cell	Weighted mode	3	-0.0079678	0.00514133	0.261329	-0.0180448	0.0021092	0.992064	0.982117	1.00211	0.823529
ebi-a-GCST90001841	ebi-a-GCST006572	CD3 on CM CD4+	Maturation stages of T cell	Simple mode	3	-0.00850184	0.00824935	0.411048	-0.0246706	0.00766688	0.991534	0.975631	1.0077	0.994757
ebi-a-GCST90001842	ebi-a-GCST006572	CD3 on Naive CD4+	Maturation stages of T cell	Inverse variance weighted (multiplicative random effects)	4	-0.00143033	0.00572051	0.80256	-0.0126425	0.00978186	0.998571	0.987437	1.00983	0.964194
ebi-a-GCST90001842	ebi-a-GCST006572	CD3 on Naive CD4+	Maturation stages of T cell	MR Egger	4	-0.0158778	0.0119483	0.315223	-0.0392965	0.0075409	0.984248	0.961466	1.00757	0.999483
ebi-a-GCST90001842	ebi-a-GCST006572	CD3 on Naive CD4+	Maturation stages of T cell	Weighted median	4	-0.00327798	0.00398163	0.410352	-0.011082	0.00452602	0.996727	0.988979	1.00454	0.803081
ebi-a-GCST90001842	ebi-a-GCST006572	CD3 on Naive CD4+	Maturation stages of T cell	Weighted mode	4	-0.00594378	0.00408084	0.241287	-0.0139422	0.00205467	0.994074	0.986155	1.00206	0.823529
ebi-a-GCST90001842	ebi-a-GCST006572	CD3 on Naive CD4+	Maturation stages of T cell	Simple mode	4	-0.0050271	0.00873981	0.605466	-0.0221571	0.0121029	0.994986	0.978087	1.01218	0.994757
ebi-a-GCST90001843	ebi-a-GCST006572	CD3 on EM CD4+	Maturation stages of T cell	Inverse variance weighted	2	-0.00526327	0.00558428	0.345929	-0.0162085	0.00568192	0.994751	0.983922	1.0057	0.923529
ebi-a-GCST90001845	ebi-a-GCST006572	CD3 on CD45RA- CD4+	Maturation stages of T cell	Inverse variance weighted	3	-0.00439957	0.00654748	0.501616	-0.0172326	0.00843348	0.99561	0.982915	1.00847	0.92527
ebi-a-GCST90001845	ebi-a-GCST006572	CD3 on CD45RA- CD4+	Maturation stages of T cell	MR Egger	3	-0.0124717	0.0408093	0.811181	-0.092458	0.0675145	0.987606	0.911688	1.06985	0.999483
ebi-a-GCST90001845	ebi-a-GCST006572	CD3 on CD45RA- CD4+	Maturation stages of T cell	Weighted median	3	-0.00649339	0.00507963	0.201137	-0.0164495	0.00346269	0.993528	0.983685	1.00347	0.803081
ebi-a-GCST90001845	ebi-a-GCST006572	CD3 on CD45RA- CD4+	Maturation stages of T cell	Weighted mode	3	-0.00865305	0.00578706	0.273482	-0.0199957	0.00268958	0.991384	0.980203	1.00269	0.823529
ebi-a-GCST90001845	ebi-a-GCST006572	CD3 on CD45RA- CD4+	Maturation stages of T cell	Simple mode	3	-0.00916339	0.00907434	0.418891	-0.0269491	0.00862231	0.990878	0.973411	1.00866	0.994757
ebi-a-GCST90001846	ebi-a-GCST006572	CD3 on CM CD8br	Maturation stages of T cell	Inverse variance weighted	3	-0.0107636	0.00601591	0.0735854	-0.0225548	0.00102762	0.989294	0.977698	1.00103	0.847284
ebi-a-GCST90001846	ebi-a-GCST006572	CD3 on CM CD8br	Maturation stages of T cell	MR Egger	3	-0.0058765	0.0161057	0.777272	-0.0374437	0.0256907	0.994141	0.963249	1.02602	0.999483
ebi-a-GCST90001846	ebi-a-GCST006572	CD3 on CM CD8br	Maturation stages of T cell	Weighted median	3	-0.0105726	0.00652077	0.104937	-0.0233534	0.00220808	0.989483	0.976917	1.00221	0.803081
ebi-a-GCST90001846	ebi-a-GCST006572	CD3 on CM CD8br	Maturation stages of T cell	Weighted mode	3	-0.0105925	0.00676243	0.257762	-0.0238468	0.00266188	0.989463	0.976435	1.00267	0.823529
ebi-a-GCST90001846	ebi-a-GCST006572	CD3 on CM CD8br	Maturation stages of T cell	Simple mode	3	-0.00937595	0.00860379	0.389624	-0.0262394	0.00748747	0.990668	0.974102	1.00752	0.994757
ebi-a-GCST90001847	ebi-a-GCST006572	CD3 on HLA DR+ T cell	TBNK	Inverse variance weighted	2	-0.0110732	0.00677922	0.102384	-0.0243605	0.00221405	0.988988	0.975934	1.00222	0.853199
ebi-a-GCST90001848	ebi-a-GCST006572	CD3 on NKT	TBNK	Inverse variance weighted	2	0.0155569	0.0135531	0.251029	-0.0110071	0.0421209	1.01568	0.989053	1.04302	0.853199
ebi-a-GCST90001849	ebi-a-GCST006572	CD3 on HLA DR+ CD4+	TBNK	Inverse variance weighted	2	-0.0106669	0.00641451	0.0963261	-0.0232393	0.00190555	0.98939	0.977029	1.00191	0.853199
ebi-a-GCST90001851	ebi-a-GCST006572	CD3 on T cell	Treg	Inverse variance weighted	2	0.0139788	0.00994248	0.159734	-0.00550848	0.0334661	1.01408	0.994507	1.03403	0.853199
ebi-a-GCST90001855	ebi-a-GCST006572	CD3 on secreting Treg	Treg	Inverse variance weighted	3	-0.0082227	0.00405616	0.0426408	-0.0161728	-0.00027262	0.991811	0.983957	0.999727	0.726691
ebi-a-GCST90001855	ebi-a-GCST006572	CD3 on secreting Treg	Treg	MR Egger	3	-0.00887536	0.0156762	0.672032	-0.0396008	0.0218501	0.991164	0.961173	1.02209	0.999483
ebi-a-GCST90001855	ebi-a-GCST006572	CD3 on secreting Treg	Treg	Weighted median	3	-0.00771364	0.00428167	0.0716163	-0.0161057	0.000678433	0.992316	0.984023	1.00068	0.747286
ebi-a-GCST90001855	ebi-a-GCST006572	CD3 on secreting Treg	Treg	Weighted mode	3	-0.00738332	0.00483411	0.266242	-0.0168582	0.00209153	0.992644	0.983283	1.00209	0.823529
ebi-a-GCST90001855	ebi-a-GCST006572	CD3 on secreting Treg	Treg	Simple mode	3	-0.00812476	0.00605226	0.311539	-0.0199872	0.00373767	0.991908	0.980211	1.00374	0.994757
ebi-a-GCST90001856	ebi-a-GCST006572	CD3 on CD39+ secreting Treg	Treg	Inverse variance weighted	3	-0.007023	0.00495565	0.156433	-0.0167361	0.00269007	0.993002	0.983403	1.00269	0.853199
ebi-a-GCST90001856	ebi-a-GCST006572	CD3 on CD39+ secreting Treg	Treg	MR Egger	3	-0.00447137	0.0284407	0.900725	-0.0602151	0.0512723	0.995539	0.941562	1.05261	0.999483
ebi-a-GCST90001856	ebi-a-GCST006572	CD3 on CD39+ secreting Treg	Treg	Weighted median	3	-0.00824234	0.00510895	0.106676	-0.0182559	0.0017712	0.991792	0.98191	1.00177	0.803081
ebi-a-GCST90001856	ebi-a-GCST006572	CD3 on CD39+ secreting Treg	Treg	Weighted mode	3	-0.00820065	0.00528051	0.260627	-0.0185505	0.00214915	0.991833	0.981621	1.00215	0.823529
ebi-a-GCST90001856	ebi-a-GCST006572	CD3 on CD39+ secreting Treg	Treg	Simple mode	3	-0.00877958	0.00770887	0.372782	-0.023889	0.0063298	0.991259	0.976394	1.00635	0.994757
ebi-a-GCST90001858	ebi-a-GCST006572	CD3 on CD45RA+ CD4+	Treg	Inverse variance weighted	5	-0.00128093	0.00515453	0.803742	-0.0113838	0.00882194	0.99872	0.988681	1.00886	0.964194
ebi-a-GCST90001858	ebi-a-GCST006572	CD3 on CD45RA+ CD4+	Treg	MR Egger	5	-0.0142098	0.0108796	0.282642	-0.0355338	0.0071143	0.985891	0.96509	1.00714	0.999483
ebi-a-GCST90001858	ebi-a-GCST006572	CD3 on CD45RA+ CD4+	Treg	Weighted median	5	-0.00498356	0.00416158	0.231106	-0.0131403	0.00317314	0.995029	0.986946	1.00318	0.803081
ebi-a-GCST90001858	ebi-a-GCST006572	CD3 on CD45RA+ CD4+	Treg	Weighted mode	5	-0.00654279	0.00443636	0.214285	-0.0152381	0.00215248	0.993479	0.984877	1.00215	0.823529
ebi-a-GCST90001858	ebi-a-GCST006572	CD3 on CD45RA+ CD4+	Treg	Simple mode	5	-0.00441362	0.0102203	0.688111	-0.0244454	0.0156182	0.995596	0.975851	1.01574	0.994757
ebi-a-GCST90001859	ebi-a-GCST006572	CD3 on CD8br	Treg	Inverse variance weighted	2	-0.0122072	0.00653718	0.0618521	-0.0250201	0.000605641	0.987867	0.97529	1.00061	0.799376
ebi-a-GCST90001860	ebi-a-GCST006572	CD3 on CD39+ CD4+	Treg	Inverse variance weighted	3	-0.00561913	0.00428284	0.189517	-0.0140135	0.00277524	0.994397	0.986084	1.00278	0.853199
ebi-a-GCST90001860	ebi-a-GCST006572	CD3 on CD39+ CD4+	Treg	MR Egger	3	-0.00874066	0.0114415	0.584692	-0.031166	0.0136847	0.991297	0.969315	1.01378	0.999483
ebi-a-GCST90001860	ebi-a-GCST006572	CD3 on CD39+ CD4+	Treg	Weighted median	3	-0.00636148	0.00439477	0.147754	-0.0149752	0.00225228	0.993659	0.985136	1.00225	0.803081
ebi-a-GCST90001860	ebi-a-GCST006572	CD3 on CD39+ CD4+	Treg	Weighted mode	3	-0.00693455	0.00412353	0.23465	-0.0150167	0.00114757	0.993089	0.985096	1.00115	0.823529
ebi-a-GCST90001860	ebi-a-GCST006572	CD3 on CD39+ CD4+	Treg	Simple mode	3	-0.00723225	0.00922765	0.515263	-0.0253184	0.0108539	0.992794	0.974999	1.01091	0.994757
ebi-a-GCST90001861	ebi-a-GCST006572	CD3 on CD28+ CD4+	Treg	Inverse variance weighted	2	-0.00296408	0.0101175	0.769548	-0.0227943	0.0168662	0.99704	0.977463	1.01701	0.953289
ebi-a-GCST90001864	ebi-a-GCST006572	CD3 on CD28+ CD45RA+ CD8br	Treg	Inverse variance weighted	2	0.00858559	0.00845321	0.309791	-0.0079827	0.0251539	1.00862	0.992049	1.02547	0.873048
ebi-a-GCST90001865	ebi-a-GCST006572	CD3 on CD28- CD8br	Treg	Inverse variance weighted	2	-0.0157364	0.00980353	0.108454	-0.0349514	0.00347849	0.984387	0.965652	1.00348	0.853199
ebi-a-GCST90001867	ebi-a-GCST006572	CD3 on CD4+	Treg	Inverse variance weighted	2	0.0140504	0.0100131	0.160555	-0.00557519	0.033676	1.01415	0.99444	1.03425	0.853199
ebi-a-GCST90001868	ebi-a-GCST006572	CD3 on CD4 Treg	Treg	Inverse variance weighted	3	-0.00809139	0.00401198	0.0437157	-0.0159549	-0.000227909	0.991941	0.984172	0.999772	0.726691
ebi-a-GCST90001868	ebi-a-GCST006572	CD3 on CD4 Treg	Treg	MR Egger	3	-0.00830395	0.0157833	0.691668	-0.0392392	0.0226313	0.99173	0.961521	1.02289	0.999483
ebi-a-GCST90001868	ebi-a-GCST006572	CD3 on CD4 Treg	Treg	Weighted median	3	-0.00752499	0.00424107	0.0760111	-0.0158375	0.000787502	0.992503	0.984287	1.00079	0.747286
ebi-a-GCST90001868	ebi-a-GCST006572	CD3 on CD4 Treg	Treg	Weighted mode	3	-0.00721914	0.00453976	0.252754	-0.0161171	0.00167879	0.992807	0.984012	1.00168	0.823529
ebi-a-GCST90001868	ebi-a-GCST006572	CD3 on CD4 Treg	Treg	Simple mode	3	-0.00788454	0.00546513	0.285879	-0.0185962	0.00282712	0.992146	0.981576	1.00283	0.994757
ebi-a-GCST90001883	ebi-a-GCST006572	CD16-CD56 on NKT	TBNK	Inverse variance weighted	3	0.00793532	0.00789357	0.314758	-0.00753608	0.0234067	1.00797	0.992492	1.02368	0.880885
ebi-a-GCST90001883	ebi-a-GCST006572	CD16-CD56 on NKT	TBNK	MR Egger	3	0.0030359	0.0373274	0.948336	-0.0701259	0.0761977	1.00304	0.932276	1.07918	0.999483
ebi-a-GCST90001883	ebi-a-GCST006572	CD16-CD56 on NKT	TBNK	Weighted median	3	0.006252	0.00885371	0.480098	-0.0111013	0.0236053	1.00627	0.98896	1.02389	0.803081
ebi-a-GCST90001883	ebi-a-GCST006572	CD16-CD56 on NKT	TBNK	Weighted mode	3	0.00457866	0.0103656	0.701864	-0.015738	0.0248953	1.00459	0.984385	1.02521	0.829242
ebi-a-GCST90001883	ebi-a-GCST006572	CD16-CD56 on NKT	TBNK	Simple mode	3	0.00583364	0.0111831	0.653931	-0.0160852	0.0277525	1.00585	0.984043	1.02814	0.994757
ebi-a-GCST90001885	ebi-a-GCST006572	CD16-CD56 on HLA DR+ NK	TBNK	Inverse variance weighted	2	0.0145282	0.0148609	0.328266	-0.0145991	0.0436555	1.01463	0.985507	1.04462	0.895828
ebi-a-GCST90001886	ebi-a-GCST006572	CD28 on CD39+ activated Treg	Treg	Inverse variance weighted	3	-0.00363989	0.00740583	0.623081	-0.0181553	0.0108755	0.996367	0.982008	1.01093	0.949849
ebi-a-GCST90001886	ebi-a-GCST006572	CD28 on CD39+ activated Treg	Treg	MR Egger	3	-0.0151052	0.0348709	0.739766	-0.0834521	0.0532417	0.985008	0.919935	1.05468	0.999483
ebi-a-GCST90001886	ebi-a-GCST006572	CD28 on CD39+ activated Treg	Treg	Weighted median	3	-0.00454982	0.00806962	0.572877	-0.0203663	0.0112666	0.995461	0.97984	1.01133	0.817475
ebi-a-GCST90001886	ebi-a-GCST006572	CD28 on CD39+ activated Treg	Treg	Weighted mode	3	-0.00466557	0.00909959	0.659159	-0.0225008	0.0131696	0.995345	0.97775	1.01326	0.823963
ebi-a-GCST90001886	ebi-a-GCST006572	CD28 on CD39+ activated Treg	Treg	Simple mode	3	-0.00469647	0.0105254	0.699108	-0.0253262	0.0159333	0.995315	0.974992	1.01606	0.994757
ebi-a-GCST90001888	ebi-a-GCST006572	CD28 on CD39+ secreting Treg	Treg	Inverse variance weighted	2	-0.00513952	0.00665689	0.440079	-0.018187	0.00790799	0.994874	0.981977	1.00794	0.923529
ebi-a-GCST90001890	ebi-a-GCST006572	CD28 on CD45RA+ CD4+	Treg	Inverse variance weighted	2	-0.00248352	0.00677363	0.713884	-0.0157598	0.0107928	0.99752	0.984364	1.01085	0.949849
ebi-a-GCST90001892	ebi-a-GCST006572	CD28 on CD39+ CD4+	Treg	Inverse variance weighted	6	-0.00558685	0.00420144	0.183602	-0.0138217	0.00264798	0.994429	0.986273	1.00265	0.853199
ebi-a-GCST90001892	ebi-a-GCST006572	CD28 on CD39+ CD4+	Treg	MR Egger	6	-0.00768747	0.00902169	0.442166	-0.02537	0.00999505	0.992342	0.974949	1.01005	0.999483
ebi-a-GCST90001892	ebi-a-GCST006572	CD28 on CD39+ CD4+	Treg	Weighted median	6	-0.00315865	0.0048981	0.51901	-0.0127589	0.00644163	0.996846	0.987322	1.00646	0.803081
ebi-a-GCST90001892	ebi-a-GCST006572	CD28 on CD39+ CD4+	Treg	Weighted mode	6	-0.00285002	0.00490501	0.586417	-0.0124638	0.00676379	0.997154	0.987614	1.00679	0.823529
ebi-a-GCST90001892	ebi-a-GCST006572	CD28 on CD39+ CD4+	Treg	Simple mode	6	-0.00352065	0.00837499	0.691665	-0.0199356	0.0128943	0.996486	0.980262	1.01298	0.994757
ebi-a-GCST90001894	ebi-a-GCST006572	CD28 on CD28+ CD4+	Treg	Inverse variance weighted	2	0.00541637	0.00801875	0.499381	-0.0103004	0.0211331	1.00543	0.989752	1.02136	0.92527
ebi-a-GCST90001897	ebi-a-GCST006572	CD28 on CD39+ CD8br	Treg	Inverse variance weighted	2	-0.0006603	0.00341414	0.846645	-0.00735202	0.00603142	0.99934	0.992675	1.00605	0.973921
ebi-a-GCST90001898	ebi-a-GCST006572	CD28 on CD4+	Treg	Inverse variance weighted	2	0.00582067	0.00843991	0.490408	-0.0107216	0.0223629	1.00584	0.989336	1.02261	0.92527
ebi-a-GCST90001901	ebi-a-GCST006572	CD28 on CD39+ resting Treg	Treg	Inverse variance weighted	2	-0.00206267	0.0116408	0.859356	-0.0248786	0.0207533	0.997939	0.975428	1.02097	0.973921
ebi-a-GCST90001906	ebi-a-GCST006572	CD86 on granulocyte	cDC	Inverse variance weighted	2	0.00748388	0.0261457	0.774696	-0.0437618	0.0587295	1.00751	0.957182	1.06049	0.953289
ebi-a-GCST90001907	ebi-a-GCST006572	CCR7 on naive CD4+	Maturation stages of T cell	Inverse variance weighted	3	0.0249992	0.00781924	0.00138797	0.00967351	0.0403249	1.02531	1.00972	1.04115	0.11187
ebi-a-GCST90001907	ebi-a-GCST006572	CCR7 on naive CD4+	Maturation stages of T cell	MR Egger	3	0.0158532	0.0291309	0.682719	-0.0412434	0.0729498	1.01598	0.959596	1.07568	0.999483
ebi-a-GCST90001907	ebi-a-GCST006572	CCR7 on naive CD4+	Maturation stages of T cell	Weighted median	3	0.025415	0.00843691	0.0025923	0.00887863	0.0419513	1.02574	1.00892	1.04284	0.106763
ebi-a-GCST90001907	ebi-a-GCST006572	CCR7 on naive CD4+	Maturation stages of T cell	Weighted mode	3	0.0284929	0.0105828	0.1147	0.00775054	0.0492353	1.0289	1.00778	1.05047	0.823529
ebi-a-GCST90001907	ebi-a-GCST006572	CCR7 on naive CD4+	Maturation stages of T cell	Simple mode	3	0.0183294	0.0125165	0.28067	-0.00620298	0.0428619	1.0185	0.993816	1.04379	0.994757
ebi-a-GCST90001911	ebi-a-GCST006572	CD45 on NK	TBNK	Inverse variance weighted	2	-0.00262289	0.0129488	0.83948	-0.0280025	0.0227567	0.997381	0.972386	1.02302	0.970095
ebi-a-GCST90001917	ebi-a-GCST006572	CD45 on CD8br	TBNK	Inverse variance weighted	2	-0.00760885	0.00372129	0.0408864	-0.0149026	-0.000315118	0.99242	0.985208	0.999685	0.726691
ebi-a-GCST90001926	ebi-a-GCST006572	CD127 on granulocyte	Treg	Inverse variance weighted	8	0.00883709	0.00614514	0.150417	-0.00320738	0.0208816	1.00888	0.996798	1.0211	0.853199
ebi-a-GCST90001926	ebi-a-GCST006572	CD127 on granulocyte	Treg	MR Egger	8	0.00412541	0.0112655	0.726783	-0.017955	0.0262058	1.00413	0.982205	1.02655	0.999483
ebi-a-GCST90001926	ebi-a-GCST006572	CD127 on granulocyte	Treg	Weighted median	8	0.0116569	0.00755912	0.123051	-0.003159	0.0264728	1.01173	0.996846	1.02683	0.803081
ebi-a-GCST90001926	ebi-a-GCST006572	CD127 on granulocyte	Treg	Weighted mode	8	0.0118498	0.0094827	0.251596	-0.00673625	0.0304359	1.01192	0.993286	1.0309	0.823529
ebi-a-GCST90001926	ebi-a-GCST006572	CD127 on granulocyte	Treg	Simple mode	8	0.0211778	0.0111226	0.0986182	-0.000622406	0.042978	1.0214	0.999378	1.04391	0.994757
ebi-a-GCST90001932	ebi-a-GCST006572	CD127 on CD45RA+ CD4+	Treg	Inverse variance weighted	2	0.0146872	0.0267616	0.583133	-0.0377656	0.0671399	1.0148	0.962939	1.06945	0.947591
ebi-a-GCST90001933	ebi-a-GCST006572	CD25 on CD45RA- CD4 not Treg	Treg	Inverse variance weighted	2	0.00327073	0.0075617	0.66535	-0.0115502	0.0180917	1.00328	0.988516	1.01826	0.949849
ebi-a-GCST90001944	ebi-a-GCST006572	CD123 on plasmacytoid DC	cDC	Inverse variance weighted	2	0.0096038	0.00853156	0.260302	-0.00711807	0.0263257	1.00965	0.992907	1.02668	0.853199
ebi-a-GCST90001945	ebi-a-GCST006572	CD123 on CD62L+ plasmacytoid DC	cDC	Inverse variance weighted	2	0.00972469	0.00861021	0.258714	-0.00715133	0.0266007	1.00977	0.992874	1.02696	0.853199
ebi-a-GCST90001953	ebi-a-GCST006572	CD33 on CD33dim HLA DR-	Myeloid cell	Inverse variance weighted	6	-0.000660569	0.00238594	0.781888	-0.00533701	0.00401587	0.99934	0.994677	1.00402	0.954852
ebi-a-GCST90001953	ebi-a-GCST006572	CD33 on CD33dim HLA DR-	Myeloid cell	MR Egger	6	-0.00489253	0.00454476	0.342292	-0.0138003	0.00401521	0.995119	0.986295	1.00402	0.999483
ebi-a-GCST90001953	ebi-a-GCST006572	CD33 on CD33dim HLA DR-	Myeloid cell	Weighted median	6	-0.00173403	0.00256261	0.498619	-0.00675675	0.00328869	0.998267	0.993266	1.00329	0.803081
ebi-a-GCST90001953	ebi-a-GCST006572	CD33 on CD33dim HLA DR-	Myeloid cell	Weighted mode	6	-0.00175025	0.00257182	0.526388	-0.00679101	0.00329052	0.998251	0.993232	1.0033	0.823529
ebi-a-GCST90001953	ebi-a-GCST006572	CD33 on CD33dim HLA DR-	Myeloid cell	Simple mode	6	-0.00150246	0.00511073	0.780585	-0.0115195	0.00851457	0.998499	0.988547	1.00855	0.994757
ebi-a-GCST90001954	ebi-a-GCST006572	CD33 on basophil	Myeloid cell	Inverse variance weighted	7	-0.00187282	0.00236787	0.428985	-0.00651385	0.00276821	0.998129	0.993507	1.00277	0.923529
ebi-a-GCST90001954	ebi-a-GCST006572	CD33 on basophil	Myeloid cell	MR Egger	7	-0.00473723	0.00517381	0.401869	-0.0148779	0.00540344	0.995274	0.985232	1.00542	0.999483
ebi-a-GCST90001954	ebi-a-GCST006572	CD33 on basophil	Myeloid cell	Weighted median	7	-0.00266014	0.00257464	0.301507	-0.00770644	0.00238616	0.997343	0.992323	1.00239	0.803081
ebi-a-GCST90001954	ebi-a-GCST006572	CD33 on basophil	Myeloid cell	Weighted mode	7	-0.00272932	0.00255154	0.325897	-0.00773033	0.00227169	0.997274	0.992299	1.00227	0.823529
ebi-a-GCST90001954	ebi-a-GCST006572	CD33 on basophil	Myeloid cell	Simple mode	7	-3.90174e-05	0.00574709	0.994803	-0.0113033	0.0112253	0.999961	0.98876	1.01129	0.994803
ebi-a-GCST90001961	ebi-a-GCST006572	CD25 on CD39+ CD4+	Treg	Inverse variance weighted	6	0.00288648	0.00365305	0.429437	-0.0042735	0.0100465	1.00289	0.995736	1.0101	0.923529
ebi-a-GCST90001961	ebi-a-GCST006572	CD25 on CD39+ CD4+	Treg	MR Egger	6	0.00267363	0.0121636	0.836784	-0.0211671	0.0265143	1.00268	0.979055	1.02687	0.999483
ebi-a-GCST90001961	ebi-a-GCST006572	CD25 on CD39+ CD4+	Treg	Weighted median	6	0.00308745	0.00377541	0.413484	-0.00431235	0.0104872	1.00309	0.995697	1.01054	0.803081
ebi-a-GCST90001961	ebi-a-GCST006572	CD25 on CD39+ CD4+	Treg	Weighted mode	6	0.00304139	0.0035877	0.435282	-0.00399051	0.0100733	1.00305	0.996017	1.01012	0.823529
ebi-a-GCST90001961	ebi-a-GCST006572	CD25 on CD39+ CD4+	Treg	Simple mode	6	0.00515203	0.00919321	0.599376	-0.0128667	0.0231707	1.00517	0.987216	1.02344	0.994757
ebi-a-GCST90001963	ebi-a-GCST006572	FSC-A on myeloid DC	cDC	Inverse variance weighted	3	0.00341805	0.00879805	0.697646	-0.0138261	0.0206622	1.00342	0.986269	1.02088	0.949849
ebi-a-GCST90001963	ebi-a-GCST006572	FSC-A on myeloid DC	cDC	MR Egger	3	0.102539	0.094901	0.475384	-0.0834669	0.288545	1.10798	0.919922	1.33448	0.999483
ebi-a-GCST90001963	ebi-a-GCST006572	FSC-A on myeloid DC	cDC	Weighted median	3	0.00384587	0.00813207	0.636266	-0.012093	0.0197847	1.00385	0.98798	1.01998	0.821254
ebi-a-GCST90001963	ebi-a-GCST006572	FSC-A on myeloid DC	cDC	Weighted mode	3	0.00525155	0.00953648	0.637148	-0.0134399	0.023943	1.00527	0.98665	1.02423	0.823529
ebi-a-GCST90001963	ebi-a-GCST006572	FSC-A on myeloid DC	cDC	Simple mode	3	0.0101312	0.0118587	0.482927	-0.0131119	0.0333743	1.01018	0.986974	1.03394	0.994757
ebi-a-GCST90001964	ebi-a-GCST006572	FSC-A on plasmacytoid DC	cDC	Inverse variance weighted	4	0.0141996	0.0103206	0.16887	-0.00602887	0.034428	1.0143	0.993989	1.03503	0.853199
ebi-a-GCST90001964	ebi-a-GCST006572	FSC-A on plasmacytoid DC	cDC	MR Egger	4	0.000855849	0.0228654	0.973542	-0.0439604	0.0456721	1.00086	0.956992	1.04673	0.999483
ebi-a-GCST90001964	ebi-a-GCST006572	FSC-A on plasmacytoid DC	cDC	Weighted median	4	0.0123544	0.0131203	0.346382	-0.0133613	0.0380702	1.01243	0.986728	1.0388	0.803081
ebi-a-GCST90001964	ebi-a-GCST006572	FSC-A on plasmacytoid DC	cDC	Weighted mode	4	0.0127029	0.015127	0.462699	-0.0169461	0.0423519	1.01278	0.983197	1.04326	0.823529
ebi-a-GCST90001964	ebi-a-GCST006572	FSC-A on plasmacytoid DC	cDC	Simple mode	4	0.0107009	0.0159712	0.550812	-0.0206026	0.0420043	1.01076	0.979608	1.0429	0.994757
ebi-a-GCST90001965	ebi-a-GCST006572	FSC-A on monocyte	cDC	Inverse variance weighted	2	0.00652151	0.0136829	0.633636	-0.0202971	0.0333401	1.00654	0.979908	1.0339	0.949849
ebi-a-GCST90001966	ebi-a-GCST006572	FSC-A on granulocyte	cDC	Inverse variance weighted	2	0.00254025	0.022802	0.911296	-0.0421518	0.0472323	1.00254	0.958724	1.04837	0.975643
ebi-a-GCST90001970	ebi-a-GCST006572	FSC-A on HLA DR+ NK	TBNK	Inverse variance weighted	3	-0.00853601	0.00675291	0.206212	-0.0217717	0.00469969	0.9915	0.978464	1.00471	0.853199
ebi-a-GCST90001970	ebi-a-GCST006572	FSC-A on HLA DR+ NK	TBNK	MR Egger	3	-0.00299159	0.0132169	0.858292	-0.0288967	0.0229136	0.997013	0.971517	1.02318	0.999483
ebi-a-GCST90001970	ebi-a-GCST006572	FSC-A on HLA DR+ NK	TBNK	Weighted median	3	-0.00712013	0.00725466	0.326367	-0.0213393	0.00709899	0.992905	0.978887	1.00712	0.803081
ebi-a-GCST90001970	ebi-a-GCST006572	FSC-A on HLA DR+ NK	TBNK	Weighted mode	3	-0.00702045	0.0079994	0.472709	-0.0226993	0.00865838	0.993004	0.977556	1.0087	0.823529
ebi-a-GCST90001970	ebi-a-GCST006572	FSC-A on HLA DR+ NK	TBNK	Simple mode	3	-0.00670921	0.0095705	0.555869	-0.0254674	0.012049	0.993313	0.974854	1.01212	0.994757
ebi-a-GCST90001976	ebi-a-GCST006572	FSC-A on NKT	TBNK	Inverse variance weighted	2	0.0410008	0.0155396	0.00832811	0.0105432	0.0714584	1.04185	1.0106	1.07407	0.372914
ebi-a-GCST90001983	ebi-a-GCST006572	CD14 on CD14+ CD16+ monocyte	Monocyte	Inverse variance weighted	2	-0.0302397	0.0123369	0.0142393	-0.05442	-0.00605948	0.970213	0.947034	0.993959	0.471808
ebi-a-GCST90001988	ebi-a-GCST006572	HLA DR on CD14+ CD16- monocyte	Monocyte	Inverse variance weighted	2	0.003686	0.00965457	0.702619	-0.015237	0.022609	1.00369	0.984879	1.02287	0.949849
ebi-a-GCST90001991	ebi-a-GCST006572	HLA DR on CD14+ monocyte	Monocyte	Inverse variance weighted	2	0.00363967	0.00982605	0.711077	-0.0156194	0.0228987	1.00365	0.984502	1.02316	0.949849
ebi-a-GCST90001999	ebi-a-GCST006572	PDL-1 on CD14- CD16+ monocyte	Monocyte	Inverse variance weighted	2	-0.0013354	0.0130341	0.918396	-0.0268822	0.0242114	0.998665	0.973476	1.02451	0.975643
ebi-a-GCST90002002	ebi-a-GCST006572	PDL-1 on monocyte	Monocyte	Inverse variance weighted	2	-0.00632605	0.00940933	0.501382	-0.0247683	0.0121162	0.993694	0.975536	1.01219	0.92527
ebi-a-GCST90002003	ebi-a-GCST006572	CCR2 on CD14- CD16-	Monocyte	Inverse variance weighted	3	0.0210533	0.0128724	0.101937	-0.00417666	0.0462833	1.02128	0.995832	1.04737	0.853199
ebi-a-GCST90002003	ebi-a-GCST006572	CCR2 on CD14- CD16-	Monocyte	MR Egger	3	0.0134019	0.0663382	0.873096	-0.116621	0.143425	1.01349	0.889922	1.15422	0.999483
ebi-a-GCST90002003	ebi-a-GCST006572	CCR2 on CD14- CD16-	Monocyte	Weighted median	3	0.0275502	0.014776	0.0622476	-0.00141069	0.0565112	1.02793	0.99859	1.05814	0.718676
ebi-a-GCST90002003	ebi-a-GCST006572	CCR2 on CD14- CD16-	Monocyte	Weighted mode	3	0.031666	0.0161901	0.189641	-6.65511e-05	0.0633985	1.03217	0.999933	1.06545	0.823529
ebi-a-GCST90002003	ebi-a-GCST006572	CCR2 on CD14- CD16-	Monocyte	Simple mode	3	0.0323859	0.0197589	0.242873	-0.00634158	0.0711134	1.03292	0.993678	1.0737	0.994757
ebi-a-GCST90002004	ebi-a-GCST006572	CCR2 on CD14+ CD16- monocyte	Monocyte	Inverse variance weighted	2	0.0238458	0.0318196	0.453614	-0.0385207	0.0862122	1.02413	0.962212	1.09004	0.923529
ebi-a-GCST90002009	ebi-a-GCST006572	HLA DR on CD14- CD16-	Monocyte	Inverse variance weighted	3	-0.0142099	0.00502324	0.0046718	-0.0240554	-0.00436435	0.985891	0.976232	0.995645	0.253613
ebi-a-GCST90002009	ebi-a-GCST006572	HLA DR on CD14- CD16-	Monocyte	MR Egger	3	-0.0138006	0.0121236	0.458877	-0.0375629	0.00996175	0.986294	0.963134	1.01001	0.999483
ebi-a-GCST90002009	ebi-a-GCST006572	HLA DR on CD14- CD16-	Monocyte	Weighted median	3	-0.0139978	0.00496065	0.00477598	-0.0237207	-0.00427493	0.9861	0.976558	0.995734	0.134789
ebi-a-GCST90002009	ebi-a-GCST006572	HLA DR on CD14- CD16-	Monocyte	Weighted mode	3	-0.0139837	0.00504193	0.109131	-0.0238659	-0.0041015	0.986114	0.976417	0.995907	0.823529
ebi-a-GCST90002009	ebi-a-GCST006572	HLA DR on CD14- CD16-	Monocyte	Simple mode	3	-0.0126688	0.00963706	0.31916	-0.0315575	0.00621981	0.987411	0.968935	1.00624	0.994757
ebi-a-GCST90002010	ebi-a-GCST006572	HLA DR on monocyte	Monocyte	Inverse variance weighted	2	-0.00993864	0.00530811	0.0611584	-0.0203425	0.000465265	0.990111	0.979863	1.00047	0.799376
ebi-a-GCST90002011	ebi-a-GCST006572	CD64 on CD14+ CD16+ monocyte	Monocyte	Inverse variance weighted	2	0.00242697	0.0159038	0.878711	-0.0287444	0.0335983	1.00243	0.971665	1.03417	0.975643
[truncated: 98 more rows]

## Sheet: Table S4
Table S4. Power Calculations for the Causal Effects of Immune Cell Signatures on Cognitive Performance.
[truncated: 8 more rows]

[truncated: 4 more sheets: Table S5, Table S6, Table S7, Table S8]
